# Supplementary material for: RNA Sequencing Demonstrates Ex Vivo Neocortical Transcriptomic Changes Induced by Epileptiform Activity in Male and Female Mice
Source: eNeuro. 2024 May 10;11(5):ENEURO.0520-23.2024. doi: 10.1523/ENEURO.0520-23.2024 (PMC11129778; doi:10.1523/ENEURO.0520-23.2024)
Supplement: Extended Data 4-1 — Comprehensive list containing GO:BP results and KEGG analysis. Download Extended Data 4-1, XLS file. [file eneuro-11-ENEURO.0520-23.2024-s004.xls]

## Sheet: bp_categories1
	ID	Description	GeneRatio	BgRatio	pvalue	p.adjust	qvalue	geneID	Count
GO:0060537	GO:0060537	muscle tissue development	15/84	500/22777	3.97026e-10	9.00059e-07	6.16853e-07	ENSMUSG00000023034/ENSMUSG00000021250/ENSMUSG00000037868/ENSMUSG00000020423/ENSMUSG00000026360/ENSMUSG00000039910/ENSMUSG00000038418/ENSMUSG00000035283/ENSMUSG00000044471/ENSMUSG00000048482/ENSMUSG00000038530/ENSMUSG00000026628/ENSMUSG00000034640/ENSMUSG00000024042/ENSMUSG00000026814	15
GO:0043409	GO:0043409	negative regulation of MAPK cascade	1984-10-01	185/22777	1.60691e-09	1.82143e-06	1.24831e-06	ENSMUSG00000026360/ENSMUSG00000024190/ENSMUSG00000019960/ENSMUSG00000034765/ENSMUSG00000022114/ENSMUSG00000026628/ENSMUSG00000031530/ENSMUSG00000037211/ENSMUSG00000003032/ENSMUSG00000020893	10
GO:0070373	GO:0070373	negative regulation of ERK1 and ERK2 cascade	1984-07-01	83/22777	2.38158e-08	1.70226e-05	1.16664e-05	ENSMUSG00000024190/ENSMUSG00000019960/ENSMUSG00000022114/ENSMUSG00000026628/ENSMUSG00000031530/ENSMUSG00000037211/ENSMUSG00000003032	7
GO:0007611	GO:0007611	learning or memory	1984-11-01	324/22777	3.00355e-08	1.70226e-05	1.16664e-05	ENSMUSG00000045903/ENSMUSG00000022602/ENSMUSG00000020423/ENSMUSG00000032487/ENSMUSG00000038418/ENSMUSG00000035283/ENSMUSG00000059991/ENSMUSG00000052684/ENSMUSG00000025905/ENSMUSG00000048482/ENSMUSG00000019970	11
GO:0035914	GO:0035914	skeletal muscle cell differentiation	1984-07-01	94/22777	5.68323e-08	2.57678e-05	1.76599e-05	ENSMUSG00000023034/ENSMUSG00000021250/ENSMUSG00000037868/ENSMUSG00000020423/ENSMUSG00000039910/ENSMUSG00000038418/ENSMUSG00000026628	7
GO:0050890	GO:0050890	cognition	1984-11-01	361/22777	9.00215e-08	3.40131e-05	2.33108e-05	ENSMUSG00000045903/ENSMUSG00000022602/ENSMUSG00000020423/ENSMUSG00000032487/ENSMUSG00000038418/ENSMUSG00000035283/ENSMUSG00000059991/ENSMUSG00000052684/ENSMUSG00000025905/ENSMUSG00000048482/ENSMUSG00000019970	11
GO:0007623	GO:0007623	circadian rhythm	1984-09-01	226/22777	1.53485e-07	4.97071e-05	3.40667e-05	ENSMUSG00000038418/ENSMUSG00000028004/ENSMUSG00000035283/ENSMUSG00000038550/ENSMUSG00000056749/ENSMUSG00000048482/ENSMUSG00000021647/ENSMUSG00000024042/ENSMUSG00000020893	9
GO:0007178	GO:0007178	transmembrane receptor protein serine/threonine kinase signaling pathway	1984-11-01	412/22777	3.37551e-07	9.56535e-05	6.5556e-05	ENSMUSG00000028195/ENSMUSG00000021250/ENSMUSG00000045991/ENSMUSG00000039910/ENSMUSG00000038418/ENSMUSG00000021765/ENSMUSG00000052684/ENSMUSG00000022114/ENSMUSG00000037573/ENSMUSG00000037211/ENSMUSG00000026814	11
GO:0007612	GO:0007612	learning	1984-08-01	190/22777	5.13197e-07	0.000117109	8.02606e-05	ENSMUSG00000045903/ENSMUSG00000020423/ENSMUSG00000032487/ENSMUSG00000059991/ENSMUSG00000052684/ENSMUSG00000025905/ENSMUSG00000048482/ENSMUSG00000019970	8
GO:0090257	GO:0090257	regulation of muscle system process	1984-09-01	261/22777	5.16583e-07	0.000117109	8.02606e-05	ENSMUSG00000023034/ENSMUSG00000032487/ENSMUSG00000026360/ENSMUSG00000028004/ENSMUSG00000035283/ENSMUSG00000038530/ENSMUSG00000028341/ENSMUSG00000024112/ENSMUSG00000003032	9
GO:0007519	GO:0007519	skeletal muscle tissue development	1984-08-01	209/22777	1.05408e-06	0.000217237	0.000148883	ENSMUSG00000023034/ENSMUSG00000021250/ENSMUSG00000037868/ENSMUSG00000020423/ENSMUSG00000039910/ENSMUSG00000038418/ENSMUSG00000044471/ENSMUSG00000026628	8
GO:0007517	GO:0007517	muscle organ development	1984-10-01	375/22777	1.21461e-06	0.00022946	0.00015726	ENSMUSG00000023034/ENSMUSG00000021250/ENSMUSG00000037868/ENSMUSG00000020423/ENSMUSG00000039910/ENSMUSG00000038418/ENSMUSG00000044471/ENSMUSG00000048482/ENSMUSG00000026628/ENSMUSG00000026814	10
GO:0060538	GO:0060538	skeletal muscle organ development	1984-08-01	222/22777	1.65669e-06	0.000288901	0.000197998	ENSMUSG00000023034/ENSMUSG00000021250/ENSMUSG00000037868/ENSMUSG00000020423/ENSMUSG00000039910/ENSMUSG00000038418/ENSMUSG00000044471/ENSMUSG00000026628	8
GO:0007613	GO:0007613	memory	1984-07-01	162/22777	2.31298e-06	0.000346901	0.000237748	ENSMUSG00000045903/ENSMUSG00000022602/ENSMUSG00000032487/ENSMUSG00000038418/ENSMUSG00000035283/ENSMUSG00000048482/ENSMUSG00000019970	7
GO:0042326	GO:0042326	negative regulation of phosphorylation	1984-10-01	405/22777	2.42021e-06	0.000346901	0.000237748	ENSMUSG00000021453/ENSMUSG00000026360/ENSMUSG00000024190/ENSMUSG00000019960/ENSMUSG00000032501/ENSMUSG00000052684/ENSMUSG00000022114/ENSMUSG00000037211/ENSMUSG00000038894/ENSMUSG00000026814	10
GO:0048511	GO:0048511	rhythmic process	1984-09-01	315/22777	2.44835e-06	0.000346901	0.000237748	ENSMUSG00000038418/ENSMUSG00000028004/ENSMUSG00000035283/ENSMUSG00000038550/ENSMUSG00000056749/ENSMUSG00000048482/ENSMUSG00000021647/ENSMUSG00000024042/ENSMUSG00000020893	9
GO:0070372	GO:0070372	regulation of ERK1 and ERK2 cascade	1984-09-01	328/22777	3.40522e-06	0.000454097	0.000311214	ENSMUSG00000028195/ENSMUSG00000024190/ENSMUSG00000019960/ENSMUSG00000052684/ENSMUSG00000022114/ENSMUSG00000026628/ENSMUSG00000031530/ENSMUSG00000037211/ENSMUSG00000003032	9
GO:0007622	GO:0007622	rhythmic behavior	1984-05-01	69/22777	5.64691e-06	0.000711196	0.000487417	ENSMUSG00000037868/ENSMUSG00000038418/ENSMUSG00000028004/ENSMUSG00000035283/ENSMUSG00000038550	5
GO:0070371	GO:0070371	ERK1 and ERK2 cascade	1984-09-01	352/22777	6.03188e-06	0.000715632	0.000490457	ENSMUSG00000028195/ENSMUSG00000024190/ENSMUSG00000019960/ENSMUSG00000052684/ENSMUSG00000022114/ENSMUSG00000026628/ENSMUSG00000031530/ENSMUSG00000037211/ENSMUSG00000003032	9
GO:0001933	GO:0001933	negative regulation of protein phosphorylation	1984-09-01	354/22777	6.31347e-06	0.000715632	0.000490457	ENSMUSG00000021453/ENSMUSG00000026360/ENSMUSG00000024190/ENSMUSG00000019960/ENSMUSG00000032501/ENSMUSG00000052684/ENSMUSG00000022114/ENSMUSG00000037211/ENSMUSG00000026814	9
GO:0010563	GO:0010563	negative regulation of phosphorus metabolic process	1984-10-01	461/22777	7.58417e-06	0.000781514	0.000535609	ENSMUSG00000021453/ENSMUSG00000026360/ENSMUSG00000024190/ENSMUSG00000019960/ENSMUSG00000032501/ENSMUSG00000052684/ENSMUSG00000022114/ENSMUSG00000037211/ENSMUSG00000038894/ENSMUSG00000026814	10
GO:0045936	GO:0045936	negative regulation of phosphate metabolic process	1984-10-01	461/22777	7.58417e-06	0.000781514	0.000535609	ENSMUSG00000021453/ENSMUSG00000026360/ENSMUSG00000024190/ENSMUSG00000019960/ENSMUSG00000032501/ENSMUSG00000052684/ENSMUSG00000022114/ENSMUSG00000037211/ENSMUSG00000038894/ENSMUSG00000026814	10
GO:0090092	GO:0090092	regulation of transmembrane receptor protein serine/threonine kinase signaling pathway	1984-08-01	275/22777	8.04397e-06	0.000792855	0.000543382	ENSMUSG00000028195/ENSMUSG00000045991/ENSMUSG00000039910/ENSMUSG00000021765/ENSMUSG00000022114/ENSMUSG00000037573/ENSMUSG00000037211/ENSMUSG00000026814	8
GO:0007179	GO:0007179	transforming growth factor beta receptor signaling pathway	1984-07-01	203/22777	1.021e-05	0.000964422	0.000660965	ENSMUSG00000021250/ENSMUSG00000045991/ENSMUSG00000039910/ENSMUSG00000052684/ENSMUSG00000022114/ENSMUSG00000037211/ENSMUSG00000026814	7
GO:1900744	GO:1900744	regulation of p38MAPK cascade	1984-04-01	41/22777	1.57076e-05	0.00142436	0.000976185	ENSMUSG00000021453/ENSMUSG00000024190/ENSMUSG00000025905/ENSMUSG00000020893	4
GO:0043618	GO:0043618	regulation of transcription from RNA polymerase II promoter in response to stress	1984-04-01	42/22777	1.73124e-05	0.00147136	0.0010084	ENSMUSG00000039910/ENSMUSG00000038418/ENSMUSG00000052684/ENSMUSG00000026628	4
GO:0090101	GO:0090101	negative regulation of transmembrane receptor protein serine/threonine kinase signaling pathway	1984-06-01	147/22777	1.7524e-05	0.00147136	0.0010084	ENSMUSG00000045991/ENSMUSG00000021765/ENSMUSG00000022114/ENSMUSG00000037573/ENSMUSG00000037211/ENSMUSG00000026814	6
GO:0007616	GO:0007616	long-term memory	1984-04-01	43/22777	1.90345e-05	0.00154112	0.0010562	ENSMUSG00000045903/ENSMUSG00000022602/ENSMUSG00000038418/ENSMUSG00000019970	4
GO:0060420	GO:0060420	regulation of heart growth	1984-05-01	91/22777	2.19297e-05	0.00168096	0.00115205	ENSMUSG00000026360/ENSMUSG00000039910/ENSMUSG00000019960/ENSMUSG00000035283/ENSMUSG00000038530	5
GO:0033673	GO:0033673	negative regulation of kinase activity	1984-07-01	229/22777	2.22448e-05	0.00168096	0.00115205	ENSMUSG00000021453/ENSMUSG00000026360/ENSMUSG00000024190/ENSMUSG00000032501/ENSMUSG00000022114/ENSMUSG00000037211/ENSMUSG00000038894	7
GO:0090287	GO:0090287	regulation of cellular response to growth factor stimulus	1984-08-01	320/22777	2.4004e-05	0.00175539	0.00120305	ENSMUSG00000028195/ENSMUSG00000045991/ENSMUSG00000039910/ENSMUSG00000021765/ENSMUSG00000022114/ENSMUSG00000037573/ENSMUSG00000037211/ENSMUSG00000026814	8
GO:1903524	GO:1903524	positive regulation of blood circulation	1984-04-01	46/22777	2.49584e-05	0.00176815	0.0012118	ENSMUSG00000026360/ENSMUSG00000035283/ENSMUSG00000034765/ENSMUSG00000038530	4
GO:0043620	GO:0043620	regulation of DNA-templated transcription in response to stress	1984-04-01	47/22777	2.72038e-05	0.00186882	0.00128079	ENSMUSG00000039910/ENSMUSG00000038418/ENSMUSG00000052684/ENSMUSG00000026628	4
GO:0051147	GO:0051147	regulation of muscle cell differentiation	1984-06-01	161/22777	2.9297e-05	0.00195342	0.00133877	ENSMUSG00000026360/ENSMUSG00000035283/ENSMUSG00000048482/ENSMUSG00000038530/ENSMUSG00000024042/ENSMUSG00000026814	6
GO:0003012	GO:0003012	muscle system process	1984-09-01	435/22777	3.23062e-05	0.00204711	0.00140298	ENSMUSG00000023034/ENSMUSG00000032487/ENSMUSG00000026360/ENSMUSG00000028004/ENSMUSG00000035283/ENSMUSG00000038530/ENSMUSG00000028341/ENSMUSG00000024112/ENSMUSG00000003032	9
GO:0071560	GO:0071560	cellular response to transforming growth factor beta stimulus	1984-07-01	243/22777	3.25082e-05	0.00204711	0.00140298	ENSMUSG00000021250/ENSMUSG00000045991/ENSMUSG00000039910/ENSMUSG00000052684/ENSMUSG00000022114/ENSMUSG00000037211/ENSMUSG00000026814	7
GO:0071559	GO:0071559	response to transforming growth factor beta	1984-07-01	247/22777	3.60673e-05	0.00219079	0.00150146	ENSMUSG00000021250/ENSMUSG00000045991/ENSMUSG00000039910/ENSMUSG00000052684/ENSMUSG00000022114/ENSMUSG00000037211/ENSMUSG00000026814	7
GO:0006937	GO:0006937	regulation of muscle contraction	1984-06-01	168/22777	3.72003e-05	0.00219079	0.00150146	ENSMUSG00000023034/ENSMUSG00000032487/ENSMUSG00000026360/ENSMUSG00000028004/ENSMUSG00000035283/ENSMUSG00000024112	6
GO:0038066	GO:0038066	p38MAPK cascade	1984-04-01	51/22777	3.7689e-05	0.00219079	0.00150146	ENSMUSG00000021453/ENSMUSG00000024190/ENSMUSG00000025905/ENSMUSG00000020893	4
GO:0043502	GO:0043502	regulation of muscle adaptation	1984-05-01	103/22777	3.98776e-05	0.00226006	0.00154893	ENSMUSG00000026360/ENSMUSG00000035283/ENSMUSG00000038530/ENSMUSG00000028341/ENSMUSG00000003032	5
GO:1902895	GO:1902895	positive regulation of miRNA transcription	1984-04-01	53/22777	4.39159e-05	0.00241285	0.00165364	ENSMUSG00000021250/ENSMUSG00000038418/ENSMUSG00000052684/ENSMUSG00000003032	4
GO:0033605	GO:0033605	positive regulation of catecholamine secretion	1984-03-01	19/22777	4.49285e-05	0.00241285	0.00165364	ENSMUSG00000028004/ENSMUSG00000025905/ENSMUSG00000021647	3
GO:0051153	GO:0051153	regulation of striated muscle cell differentiation	1984-05-01	106/22777	4.57664e-05	0.00241285	0.00165364	ENSMUSG00000026360/ENSMUSG00000035283/ENSMUSG00000048482/ENSMUSG00000038530/ENSMUSG00000024042	5
GO:0045986	GO:0045986	negative regulation of smooth muscle contraction	1984-03-01	20/22777	5.27164e-05	0.00265574	0.0018201	ENSMUSG00000032487/ENSMUSG00000026360/ENSMUSG00000035283	3
GO:0061469	GO:0061469	regulation of type B pancreatic cell proliferation	1984-03-01	20/22777	5.27164e-05	0.00265574	0.0018201	ENSMUSG00000023034/ENSMUSG00000028341/ENSMUSG00000038894	3
GO:0045444	GO:0045444	fat cell differentiation	1984-07-01	268/22777	6.04195e-05	0.00291428	0.00199729	ENSMUSG00000023034/ENSMUSG00000037868/ENSMUSG00000032487/ENSMUSG00000026360/ENSMUSG00000035283/ENSMUSG00000028341/ENSMUSG00000003032	7
GO:0051348	GO:0051348	negative regulation of transferase activity	1984-07-01	268/22777	6.04195e-05	0.00291428	0.00199729	ENSMUSG00000021453/ENSMUSG00000026360/ENSMUSG00000024190/ENSMUSG00000032501/ENSMUSG00000022114/ENSMUSG00000037211/ENSMUSG00000038894	7
GO:0033002	GO:0033002	muscle cell proliferation	1984-07-01	272/22777	6.63122e-05	0.00310526	0.00212819	ENSMUSG00000032487/ENSMUSG00000039910/ENSMUSG00000038418/ENSMUSG00000032501/ENSMUSG00000052684/ENSMUSG00000028341/ENSMUSG00000003032	7
GO:2000630	GO:2000630	positive regulation of miRNA metabolic process	1984-04-01	59/22777	6.71186e-05	0.00310526	0.00212819	ENSMUSG00000021250/ENSMUSG00000038418/ENSMUSG00000052684/ENSMUSG00000003032	4
GO:0099565	GO:0099565	chemical synaptic transmission, postsynaptic	1984-05-01	116/22777	7.03767e-05	0.00319088	0.00218686	ENSMUSG00000045903/ENSMUSG00000028004/ENSMUSG00000035283/ENSMUSG00000048482/ENSMUSG00000038530	5
GO:0048660	GO:0048660	regulation of smooth muscle cell proliferation	1984-06-01	191/22777	7.59318e-05	0.00333639	0.00228659	ENSMUSG00000032487/ENSMUSG00000038418/ENSMUSG00000032501/ENSMUSG00000052684/ENSMUSG00000028341/ENSMUSG00000003032	6
GO:0043407	GO:0043407	negative regulation of MAP kinase activity	1984-04-01	61/22777	7.65294e-05	0.00333639	0.00228659	ENSMUSG00000026360/ENSMUSG00000024190/ENSMUSG00000022114/ENSMUSG00000037211	4
GO:0035051	GO:0035051	cardiocyte differentiation	1984-06-01	195/22777	8.5126e-05	0.00364114	0.00249545	ENSMUSG00000026360/ENSMUSG00000039910/ENSMUSG00000035283/ENSMUSG00000038530/ENSMUSG00000037211/ENSMUSG00000024042	6
GO:0008306	GO:0008306	associative learning	1984-05-01	122/22777	8.93974e-05	0.00370956	0.00254234	ENSMUSG00000020423/ENSMUSG00000059991/ENSMUSG00000025905/ENSMUSG00000048482/ENSMUSG00000019970	5
GO:0034405	GO:0034405	response to fluid shear stress	1984-03-01	24/22777	9.26027e-05	0.00370956	0.00254234	ENSMUSG00000032487/ENSMUSG00000039910/ENSMUSG00000003032	3
GO:0060080	GO:0060080	inhibitory postsynaptic potential	1984-03-01	24/22777	9.26027e-05	0.00370956	0.00254234	ENSMUSG00000045903/ENSMUSG00000035283/ENSMUSG00000048482	3
GO:0048659	GO:0048659	smooth muscle cell proliferation	1984-06-01	199/22777	9.51866e-05	0.00370956	0.00254234	ENSMUSG00000032487/ENSMUSG00000038418/ENSMUSG00000032501/ENSMUSG00000052684/ENSMUSG00000028341/ENSMUSG00000003032	6
GO:0051952	GO:0051952	regulation of amine transport	1984-05-01	124/22777	9.65434e-05	0.00370956	0.00254234	ENSMUSG00000026360/ENSMUSG00000028004/ENSMUSG00000025905/ENSMUSG00000021647/ENSMUSG00000038530	5
GO:0060419	GO:0060419	heart growth	1984-05-01	124/22777	9.65434e-05	0.00370956	0.00254234	ENSMUSG00000026360/ENSMUSG00000039910/ENSMUSG00000019960/ENSMUSG00000035283/ENSMUSG00000038530	5
GO:0046620	GO:0046620	regulation of organ growth	1984-05-01	125/22777	0.000100277	0.00375699	0.00257485	ENSMUSG00000026360/ENSMUSG00000039910/ENSMUSG00000019960/ENSMUSG00000035283/ENSMUSG00000038530	5
GO:0003007	GO:0003007	heart morphogenesis	1984-07-01	291/22777	0.000101092	0.00375699	0.00257485	ENSMUSG00000028195/ENSMUSG00000039910/ENSMUSG00000028004/ENSMUSG00000052684/ENSMUSG00000037211/ENSMUSG00000076431/ENSMUSG00000026814	7
GO:0048512	GO:0048512	circadian behavior	1984-04-01	66/22777	0.000104223	0.00377655	0.00258825	ENSMUSG00000038418/ENSMUSG00000028004/ENSMUSG00000035283/ENSMUSG00000038550	4
GO:0046697	GO:0046697	decidualization	1984-03-01	25/22777	0.000104951	0.00377655	0.00258825	ENSMUSG00000052837/ENSMUSG00000032487/ENSMUSG00000039910	3
GO:0031644	GO:0031644	regulation of nervous system process	1984-06-01	204/22777	0.00010907	0.00383762	0.00263011	ENSMUSG00000037868/ENSMUSG00000028004/ENSMUSG00000059991/ENSMUSG00000025905/ENSMUSG00000021647/ENSMUSG00000038530	6
GO:0014706	GO:0014706	striated muscle tissue development	1984-07-01	295/22777	0.000110033	0.00383762	0.00263011	ENSMUSG00000026360/ENSMUSG00000039910/ENSMUSG00000035283/ENSMUSG00000048482/ENSMUSG00000038530/ENSMUSG00000024042/ENSMUSG00000026814	7
GO:0006469	GO:0006469	negative regulation of protein kinase activity	1984-06-01	205/22777	0.00011203	0.00384807	0.00263727	ENSMUSG00000021453/ENSMUSG00000026360/ENSMUSG00000024190/ENSMUSG00000032501/ENSMUSG00000022114/ENSMUSG00000037211	6
GO:0043500	GO:0043500	muscle adaptation	1984-05-01	129/22777	0.000116333	0.00393623	0.00269769	ENSMUSG00000026360/ENSMUSG00000035283/ENSMUSG00000038530/ENSMUSG00000028341/ENSMUSG00000003032	5
GO:0015837	GO:0015837	amine transport	1984-05-01	130/22777	0.000120639	0.00402189	0.00275639	ENSMUSG00000026360/ENSMUSG00000028004/ENSMUSG00000025905/ENSMUSG00000021647/ENSMUSG00000038530	5
GO:0043281	GO:0043281	regulation of cysteine-type endopeptidase activity involved in apoptotic process	1984-06-01	210/22777	0.000127805	0.00418646	0.00286918	ENSMUSG00000028195/ENSMUSG00000023034/ENSMUSG00000032487/ENSMUSG00000002083/ENSMUSG00000003032/ENSMUSG00000090877	6
GO:0060078	GO:0060078	regulation of postsynaptic membrane potential	1984-05-01	132/22777	0.000129616	0.00418646	0.00286918	ENSMUSG00000045903/ENSMUSG00000028004/ENSMUSG00000035283/ENSMUSG00000048482/ENSMUSG00000038530	5
GO:0006940	GO:0006940	regulation of smooth muscle contraction	1984-04-01	70/22777	0.000131115	0.00418646	0.00286918	ENSMUSG00000032487/ENSMUSG00000026360/ENSMUSG00000028004/ENSMUSG00000035283	4
GO:0007631	GO:0007631	feeding behavior	1984-05-01	133/22777	0.000134292	0.00422835	0.00289789	ENSMUSG00000028004/ENSMUSG00000025905/ENSMUSG00000048482/ENSMUSG00000021647/ENSMUSG00000028341	5
GO:0017015	GO:0017015	regulation of transforming growth factor beta receptor signaling pathway	1984-05-01	137/22777	0.000154303	0.00472834	0.00324056	ENSMUSG00000045991/ENSMUSG00000039910/ENSMUSG00000022114/ENSMUSG00000037211/ENSMUSG00000026814	5
GO:1902893	GO:1902893	regulation of miRNA transcription	1984-04-01	73/22777	0.000154344	0.00472834	0.00324056	ENSMUSG00000021250/ENSMUSG00000038418/ENSMUSG00000052684/ENSMUSG00000003032	4
GO:0032922	GO:0032922	circadian regulation of gene expression	1984-04-01	74/22777	0.000162707	0.00491072	0.00336555	ENSMUSG00000038418/ENSMUSG00000038550/ENSMUSG00000021647/ENSMUSG00000020893	4
GO:0035265	GO:0035265	organ growth	1984-06-01	220/22777	0.000164629	0.00491072	0.00336555	ENSMUSG00000026360/ENSMUSG00000039910/ENSMUSG00000019960/ENSMUSG00000035283/ENSMUSG00000022114/ENSMUSG00000038530	6
GO:1903844	GO:1903844	regulation of cellular response to transforming growth factor beta stimulus	1984-05-01	140/22777	0.000170749	0.00491835	0.00337078	ENSMUSG00000045991/ENSMUSG00000039910/ENSMUSG00000022114/ENSMUSG00000037211/ENSMUSG00000026814	5
GO:0050805	GO:0050805	negative regulation of synaptic transmission	1984-04-01	75/22777	0.000171394	0.00491835	0.00337078	ENSMUSG00000022602/ENSMUSG00000032487/ENSMUSG00000028004/ENSMUSG00000048482	4
GO:0061614	GO:0061614	miRNA transcription	1984-04-01	75/22777	0.000171394	0.00491835	0.00337078	ENSMUSG00000021250/ENSMUSG00000038418/ENSMUSG00000052684/ENSMUSG00000003032	4
GO:0032891	GO:0032891	negative regulation of organic acid transport	1984-03-01	30/22777	0.000182811	0.00511646	0.00350655	ENSMUSG00000026360/ENSMUSG00000038530/ENSMUSG00000038894	3
GO:0045932	GO:0045932	negative regulation of muscle contraction	1984-03-01	30/22777	0.000182811	0.00511646	0.00350655	ENSMUSG00000032487/ENSMUSG00000026360/ENSMUSG00000035283	3
GO:0010611	GO:0010611	regulation of cardiac muscle hypertrophy	1984-04-01	77/22777	0.000189764	0.00524629	0.00359553	ENSMUSG00000026360/ENSMUSG00000035283/ENSMUSG00000038530/ENSMUSG00000028341	4
GO:0007492	GO:0007492	endoderm development	1984-04-01	78/22777	0.000199463	0.00544799	0.00373377	ENSMUSG00000022602/ENSMUSG00000024190/ENSMUSG00000034765/ENSMUSG00000031530	4
GO:0014743	GO:0014743	regulation of muscle hypertrophy	1984-04-01	80/22777	0.000219926	0.005856	0.0040134	ENSMUSG00000026360/ENSMUSG00000035283/ENSMUSG00000038530/ENSMUSG00000028341	4
GO:0055022	GO:0055022	negative regulation of cardiac muscle tissue growth	1984-03-01	32/22777	0.000222151	0.005856	0.0040134	ENSMUSG00000026360/ENSMUSG00000039910/ENSMUSG00000038530	3
GO:0061117	GO:0061117	negative regulation of heart growth	1984-03-01	32/22777	0.000222151	0.005856	0.0040134	ENSMUSG00000026360/ENSMUSG00000039910/ENSMUSG00000038530	3
GO:0043154	GO:0043154	negative regulation of cysteine-type endopeptidase activity involved in apoptotic process	1984-04-01	81/22777	0.000230704	0.00594326	0.0040732	ENSMUSG00000023034/ENSMUSG00000032487/ENSMUSG00000003032/ENSMUSG00000090877	4
GO:0071277	GO:0071277	cellular response to calcium ion	1984-04-01	81/22777	0.000230704	0.00594326	0.0040732	ENSMUSG00000021250/ENSMUSG00000052837/ENSMUSG00000003545/ENSMUSG00000052684	4
GO:0003206	GO:0003206	cardiac chamber morphogenesis	1984-05-01	152/22777	0.000250296	0.00630468	0.0043209	ENSMUSG00000028195/ENSMUSG00000039910/ENSMUSG00000028004/ENSMUSG00000076431/ENSMUSG00000026814	5
GO:0019233	GO:0019233	sensory perception of pain	1984-05-01	152/22777	0.000250296	0.00630468	0.0043209	ENSMUSG00000032487/ENSMUSG00000028004/ENSMUSG00000035283/ENSMUSG00000025905/ENSMUSG00000024112	5
GO:1902074	GO:1902074	response to salt	1984-07-01	340/22777	0.000262782	0.00636173	0.00436	ENSMUSG00000021250/ENSMUSG00000052837/ENSMUSG00000003545/ENSMUSG00000038418/ENSMUSG00000052684/ENSMUSG00000025905/ENSMUSG00000048482	7
GO:0055021	GO:0055021	regulation of cardiac muscle tissue growth	1984-04-01	84/22777	0.000265322	0.00636173	0.00436	ENSMUSG00000026360/ENSMUSG00000039910/ENSMUSG00000035283/ENSMUSG00000038530	4
GO:0003231	GO:0003231	cardiac ventricle development	1984-05-01	154/22777	0.000265902	0.00636173	0.00436	ENSMUSG00000028195/ENSMUSG00000039910/ENSMUSG00000028004/ENSMUSG00000076431/ENSMUSG00000026814	5
GO:0035335	GO:0035335	peptidyl-tyrosine dephosphorylation	1984-03-01	34/22777	0.000266592	0.00636173	0.00436	ENSMUSG00000024190/ENSMUSG00000019960/ENSMUSG00000034765	3
GO:0061050	GO:0061050	regulation of cell growth involved in cardiac muscle cell development	1984-03-01	34/22777	0.000266592	0.00636173	0.00436	ENSMUSG00000026360/ENSMUSG00000035283/ENSMUSG00000038530	3
GO:0060411	GO:0060411	cardiac septum morphogenesis	1984-04-01	85/22777	0.000277647	0.00655651	0.00449349	ENSMUSG00000028195/ENSMUSG00000039910/ENSMUSG00000076431/ENSMUSG00000026814	4
GO:0003209	GO:0003209	cardiac atrium morphogenesis	1984-03-01	35/22777	0.000290811	0.00679658	0.00465802	ENSMUSG00000028195/ENSMUSG00000076431/ENSMUSG00000026814	3
GO:0010959	GO:0010959	regulation of metal ion transport	1984-08-01	460/22777	0.000296738	0.00686433	0.00470445	ENSMUSG00000032487/ENSMUSG00000035283/ENSMUSG00000025905/ENSMUSG00000038530/ENSMUSG00000019970/ENSMUSG00000075224/ENSMUSG00000024042/ENSMUSG00000020893	8
GO:0006942	GO:0006942	regulation of striated muscle contraction	1984-04-01	87/22777	0.000303522	0.00695036	0.00476341	ENSMUSG00000023034/ENSMUSG00000026360/ENSMUSG00000035283/ENSMUSG00000024112	4
GO:0001558	GO:0001558	regulation of cell growth	1984-08-01	464/22777	0.000314435	0.00697903	0.00478306	ENSMUSG00000026360/ENSMUSG00000035283/ENSMUSG00000002083/ENSMUSG00000048482/ENSMUSG00000038530/ENSMUSG00000051243/ENSMUSG00000019970/ENSMUSG00000090877	8
GO:0001893	GO:0001893	maternal placenta development	1984-03-01	36/22777	0.000316406	0.00697903	0.00478306	ENSMUSG00000052837/ENSMUSG00000032487/ENSMUSG00000039910	3
GO:0003151	GO:0003151	outflow tract morphogenesis	1984-04-01	88/22777	0.000317088	0.00697903	0.00478306	ENSMUSG00000039910/ENSMUSG00000028004/ENSMUSG00000052684/ENSMUSG00000026814	4
GO:2000628	GO:2000628	regulation of miRNA metabolic process	1984-04-01	88/22777	0.000317088	0.00697903	0.00478306	ENSMUSG00000021250/ENSMUSG00000038418/ENSMUSG00000052684/ENSMUSG00000003032	4
GO:1903320	GO:1903320	regulation of protein modification by small protein conjugation or removal	1984-06-01	250/22777	0.00032746	0.00707001	0.00484542	ENSMUSG00000038418/ENSMUSG00000032501/ENSMUSG00000022114/ENSMUSG00000035329/ENSMUSG00000076431/ENSMUSG00000090877	6
GO:2000116	GO:2000116	regulation of cysteine-type endopeptidase activity	1984-06-01	250/22777	0.00032746	0.00707001	0.00484542	ENSMUSG00000028195/ENSMUSG00000023034/ENSMUSG00000032487/ENSMUSG00000002083/ENSMUSG00000003032/ENSMUSG00000090877	6
GO:0044342	GO:0044342	type B pancreatic cell proliferation	1984-03-01	38/22777	0.000371856	0.0079528	0.00545043	ENSMUSG00000023034/ENSMUSG00000028341/ENSMUSG00000038894	3
GO:0030099	GO:0030099	myeloid cell differentiation	1984-08-01	477/22777	0.000378013	0.00800893	0.0054889	ENSMUSG00000021250/ENSMUSG00000052837/ENSMUSG00000039910/ENSMUSG00000032501/ENSMUSG00000052684/ENSMUSG00000056724/ENSMUSG00000021647/ENSMUSG00000090877	8
GO:0051346	GO:0051346	negative regulation of hydrolase activity	1984-07-01	368/22777	0.000423042	0.00882909	0.006051	ENSMUSG00000023034/ENSMUSG00000032487/ENSMUSG00000026360/ENSMUSG00000022114/ENSMUSG00000037211/ENSMUSG00000003032/ENSMUSG00000090877	7
GO:0060079	GO:0060079	excitatory postsynaptic potential	1984-04-01	95/22777	0.000424513	0.00882909	0.006051	ENSMUSG00000045903/ENSMUSG00000028004/ENSMUSG00000048482/ENSMUSG00000038530	4
GO:0045926	GO:0045926	negative regulation of growth	1984-06-01	267/22777	0.000464213	0.00935203	0.0064094	ENSMUSG00000026360/ENSMUSG00000039910/ENSMUSG00000035283/ENSMUSG00000002083/ENSMUSG00000038530/ENSMUSG00000090877	6
GO:0003230	GO:0003230	cardiac atrium development	1984-03-01	41/22777	0.000466158	0.00935203	0.0064094	ENSMUSG00000028195/ENSMUSG00000076431/ENSMUSG00000026814	3
GO:0038179	GO:0038179	neurotrophin signaling pathway	1984-03-01	41/22777	0.000466158	0.00935203	0.0064094	ENSMUSG00000048482/ENSMUSG00000022114/ENSMUSG00000037211	3
GO:0048520	GO:0048520	positive regulation of behavior	1984-03-01	41/22777	0.000466158	0.00935203	0.0064094	ENSMUSG00000028004/ENSMUSG00000025905/ENSMUSG00000028341	3
GO:1903522	GO:1903522	regulation of blood circulation	1984-06-01	270/22777	0.000492385	0.00961908	0.00659242	ENSMUSG00000032487/ENSMUSG00000026360/ENSMUSG00000035283/ENSMUSG00000034765/ENSMUSG00000038530/ENSMUSG00000024112	6
GO:0001570	GO:0001570	vasculogenesis	1984-04-01	99/22777	0.000496389	0.00961908	0.00659242	ENSMUSG00000052837/ENSMUSG00000039910/ENSMUSG00000034640/ENSMUSG00000026814	4
GO:0071774	GO:0071774	response to fibroblast growth factor	1984-04-01	99/22777	0.000496389	0.00961908	0.00659242	ENSMUSG00000023034/ENSMUSG00000053560/ENSMUSG00000022114/ENSMUSG00000037211	4
GO:0001706	GO:0001706	endoderm formation	1984-03-01	42/22777	0.000500684	0.00961908	0.00659242	ENSMUSG00000024190/ENSMUSG00000034765/ENSMUSG00000031530	3
GO:0045823	GO:0045823	positive regulation of heart contraction	1984-03-01	42/22777	0.000500684	0.00961908	0.00659242	ENSMUSG00000026360/ENSMUSG00000035283/ENSMUSG00000038530	3
GO:0002573	GO:0002573	myeloid leukocyte differentiation	1984-06-01	274/22777	0.000532003	0.00994883	0.00681841	ENSMUSG00000021250/ENSMUSG00000052837/ENSMUSG00000039910/ENSMUSG00000032501/ENSMUSG00000052684/ENSMUSG00000021647	6
GO:2000117	GO:2000117	negative regulation of cysteine-type endopeptidase activity	1984-04-01	101/22777	0.000535398	0.00994883	0.00681841	ENSMUSG00000023034/ENSMUSG00000032487/ENSMUSG00000003032/ENSMUSG00000090877	4
GO:0051154	GO:0051154	negative regulation of striated muscle cell differentiation	1984-03-01	43/22777	0.000536808	0.00994883	0.00681841	ENSMUSG00000026360/ENSMUSG00000048482/ENSMUSG00000038530	3
GO:0060259	GO:0060259	regulation of feeding behavior	1984-03-01	43/22777	0.000536808	0.00994883	0.00681841	ENSMUSG00000028004/ENSMUSG00000025905/ENSMUSG00000028341	3
GO:0048738	GO:0048738	cardiac muscle tissue development	1984-06-01	275/22777	0.000542285	0.00994883	0.00681841	ENSMUSG00000026360/ENSMUSG00000039910/ENSMUSG00000035283/ENSMUSG00000038530/ENSMUSG00000024042/ENSMUSG00000026814	6
GO:0043434	GO:0043434	response to peptide hormone	1984-07-01	385/22777	0.000553374	0.00994883	0.00681841	ENSMUSG00000023034/ENSMUSG00000037868/ENSMUSG00000038418/ENSMUSG00000025905/ENSMUSG00000028341/ENSMUSG00000019970/ENSMUSG00000038894	7
GO:0048167	GO:0048167	regulation of synaptic plasticity	1984-07-01	385/22777	0.000553374	0.00994883	0.00681841	ENSMUSG00000045903/ENSMUSG00000065537/ENSMUSG00000022602/ENSMUSG00000032487/ENSMUSG00000038418/ENSMUSG00000035283/ENSMUSG00000048482	7
GO:0010586	GO:0010586	miRNA metabolic process	1984-04-01	102/22777	0.000555697	0.00994883	0.00681841	ENSMUSG00000021250/ENSMUSG00000038418/ENSMUSG00000052684/ENSMUSG00000003032	4
GO:0030509	GO:0030509	BMP signaling pathway	1984-05-01	181/22777	0.000557345	0.00994883	0.00681841	ENSMUSG00000028195/ENSMUSG00000038418/ENSMUSG00000021765/ENSMUSG00000037573/ENSMUSG00000026814	5
GO:0034764	GO:0034764	positive regulation of transmembrane transport	1984-06-01	277/22777	0.000563313	0.00996258	0.00682784	ENSMUSG00000022602/ENSMUSG00000035283/ENSMUSG00000025905/ENSMUSG00000028341/ENSMUSG00000075224/ENSMUSG00000038894	6
GO:1903532	GO:1903532	positive regulation of secretion by cell	1984-07-01	387/22777	0.000570604	0.00996258	0.00682784	ENSMUSG00000028004/ENSMUSG00000035283/ENSMUSG00000025905/ENSMUSG00000021647/ENSMUSG00000024112/ENSMUSG00000076431/ENSMUSG00000038894	7
GO:0046621	GO:0046621	negative regulation of organ growth	1984-03-01	44/22777	0.000574559	0.00996258	0.00682784	ENSMUSG00000026360/ENSMUSG00000039910/ENSMUSG00000038530	3
GO:0033603	GO:0033603	positive regulation of dopamine secretion	1984-02-01	10/22777	0.000593273	0.00996258	0.00682784	ENSMUSG00000028004/ENSMUSG00000025905	2
GO:0046877	GO:0046877	regulation of saliva secretion	1984-02-01	10/22777	0.000593273	0.00996258	0.00682784	ENSMUSG00000035283/ENSMUSG00000025905	2
GO:0060136	GO:0060136	embryonic process involved in female pregnancy	1984-02-01	10/22777	0.000593273	0.00996258	0.00682784	ENSMUSG00000052837/ENSMUSG00000039910	2
GO:0061418	GO:0061418	regulation of transcription from RNA polymerase II promoter in response to hypoxia	1984-02-01	10/22777	0.000593273	0.00996258	0.00682784	ENSMUSG00000039910/ENSMUSG00000038418	2
GO:1902746	GO:1902746	regulation of lens fiber cell differentiation	1984-02-01	10/22777	0.000593273	0.00996258	0.00682784	ENSMUSG00000022114/ENSMUSG00000037211	2
GO:0007369	GO:0007369	gastrulation	1984-05-01	185/22777	0.000615366	0.0102576	0.00703003	ENSMUSG00000024190/ENSMUSG00000034765/ENSMUSG00000031530/ENSMUSG00000028341/ENSMUSG00000003032	5
GO:0050795	GO:0050795	regulation of behavior	1984-04-01	106/22777	0.000642392	0.0106299	0.00728521	ENSMUSG00000028004/ENSMUSG00000035283/ENSMUSG00000025905/ENSMUSG00000028341	4
GO:0001704	GO:0001704	formation of primary germ layer	1984-04-01	107/22777	0.00066548	0.0108535	0.00743846	ENSMUSG00000024190/ENSMUSG00000034765/ENSMUSG00000031530/ENSMUSG00000028341	4
GO:0030510	GO:0030510	regulation of BMP signaling pathway	1984-04-01	107/22777	0.00066548	0.0108535	0.00743846	ENSMUSG00000028195/ENSMUSG00000021765/ENSMUSG00000037573/ENSMUSG00000026814	4
GO:0071901	GO:0071901	negative regulation of protein serine/threonine kinase activity	1984-04-01	109/22777	0.000713411	0.0111955	0.00767282	ENSMUSG00000026360/ENSMUSG00000024190/ENSMUSG00000022114/ENSMUSG00000037211	4
GO:0097201	GO:0097201	negative regulation of transcription from RNA polymerase II promoter in response to stress	1984-02-01	11/22777	0.000723374	0.0111955	0.00767282	ENSMUSG00000039910/ENSMUSG00000052684	2
GO:0001659	GO:0001659	temperature homeostasis	1984-05-01	192/22777	0.000727665	0.0111955	0.00767282	ENSMUSG00000021453/ENSMUSG00000032487/ENSMUSG00000038418/ENSMUSG00000035283/ENSMUSG00000049649	5
GO:0048638	GO:0048638	regulation of developmental growth	1984-07-01	404/22777	0.000734982	0.0111955	0.00767282	ENSMUSG00000026360/ENSMUSG00000039910/ENSMUSG00000019960/ENSMUSG00000035283/ENSMUSG00000048482/ENSMUSG00000038530/ENSMUSG00000051243	7
GO:0003300	GO:0003300	cardiac muscle hypertrophy	1984-04-01	110/22777	0.00073827	0.0111955	0.00767282	ENSMUSG00000026360/ENSMUSG00000035283/ENSMUSG00000038530/ENSMUSG00000028341	4
GO:0003298	GO:0003298	physiological muscle hypertrophy	1984-03-01	48/22777	0.00074242	0.0111955	0.00767282	ENSMUSG00000026360/ENSMUSG00000035283/ENSMUSG00000038530	3
GO:0003301	GO:0003301	physiological cardiac muscle hypertrophy	1984-03-01	48/22777	0.00074242	0.0111955	0.00767282	ENSMUSG00000026360/ENSMUSG00000035283/ENSMUSG00000038530	3
GO:0045923	GO:0045923	positive regulation of fatty acid metabolic process	1984-03-01	48/22777	0.00074242	0.0111955	0.00767282	ENSMUSG00000032487/ENSMUSG00000028341/ENSMUSG00000038894	3
GO:0061049	GO:0061049	cell growth involved in cardiac muscle cell development	1984-03-01	48/22777	0.00074242	0.0111955	0.00767282	ENSMUSG00000026360/ENSMUSG00000035283/ENSMUSG00000038530	3
GO:0071772	GO:0071772	response to BMP	1984-05-01	193/22777	0.000744879	0.0111955	0.00767282	ENSMUSG00000028195/ENSMUSG00000038418/ENSMUSG00000021765/ENSMUSG00000037573/ENSMUSG00000026814	5
GO:0071773	GO:0071773	cellular response to BMP stimulus	1984-05-01	193/22777	0.000744879	0.0111955	0.00767282	ENSMUSG00000028195/ENSMUSG00000038418/ENSMUSG00000021765/ENSMUSG00000037573/ENSMUSG00000026814	5
GO:1901214	GO:1901214	regulation of neuron death	1984-07-01	405/22777	0.000745709	0.0111955	0.00767282	ENSMUSG00000021250/ENSMUSG00000020423/ENSMUSG00000038418/ENSMUSG00000002083/ENSMUSG00000052684/ENSMUSG00000048482/ENSMUSG00000028341	7
GO:0043523	GO:0043523	regulation of neuron apoptotic process	1984-06-01	294/22777	0.000768779	0.0114659	0.00785816	ENSMUSG00000020423/ENSMUSG00000038418/ENSMUSG00000002083/ENSMUSG00000052684/ENSMUSG00000048482/ENSMUSG00000028341	6
GO:1902075	GO:1902075	cellular response to salt	1984-05-01	197/22777	0.000816797	0.0121025	0.00829441	ENSMUSG00000021250/ENSMUSG00000052837/ENSMUSG00000003545/ENSMUSG00000038418/ENSMUSG00000052684	5
GO:0014897	GO:0014897	striated muscle hypertrophy	1984-04-01	114/22777	0.000843858	0.0121562	0.00833123	ENSMUSG00000026360/ENSMUSG00000035283/ENSMUSG00000038530/ENSMUSG00000028341	4
GO:0045639	GO:0045639	positive regulation of myeloid cell differentiation	1984-04-01	114/22777	0.000843858	0.0121562	0.00833123	ENSMUSG00000021250/ENSMUSG00000032501/ENSMUSG00000052684/ENSMUSG00000090877	4
GO:0048661	GO:0048661	positive regulation of smooth muscle cell proliferation	1984-04-01	114/22777	0.000843858	0.0121562	0.00833123	ENSMUSG00000032487/ENSMUSG00000038418/ENSMUSG00000052684/ENSMUSG00000028341	4
GO:0043405	GO:0043405	regulation of MAP kinase activity	1984-05-01	199/22777	0.00085464	0.0121562	0.00833123	ENSMUSG00000026360/ENSMUSG00000024190/ENSMUSG00000032501/ENSMUSG00000022114/ENSMUSG00000037211	5
GO:0090084	GO:0090084	negative regulation of inclusion body assembly	1984-02-01	12/22777	0.00086597	0.0121562	0.00833123	ENSMUSG00000005483/ENSMUSG00000090877	2
GO:2000253	GO:2000253	positive regulation of feeding behavior	1984-02-01	12/22777	0.00086597	0.0121562	0.00833123	ENSMUSG00000025905/ENSMUSG00000028341	2
GO:2000322	GO:2000322	regulation of glucocorticoid receptor signaling pathway	1984-02-01	12/22777	0.00086597	0.0121562	0.00833123	ENSMUSG00000048482/ENSMUSG00000020893	2
GO:0055017	GO:0055017	cardiac muscle tissue growth	1984-04-01	115/22777	0.000871833	0.0121562	0.00833123	ENSMUSG00000026360/ENSMUSG00000039910/ENSMUSG00000035283/ENSMUSG00000038530	4
GO:0003205	GO:0003205	cardiac chamber development	1984-05-01	200/22777	0.000874045	0.0121562	0.00833123	ENSMUSG00000028195/ENSMUSG00000039910/ENSMUSG00000028004/ENSMUSG00000076431/ENSMUSG00000026814	5
GO:0009749	GO:0009749	response to glucose	1984-05-01	200/22777	0.000874045	0.0121562	0.00833123	ENSMUSG00000038418/ENSMUSG00000025905/ENSMUSG00000035828/ENSMUSG00000076431/ENSMUSG00000038894	5
GO:0060135	GO:0060135	maternal process involved in female pregnancy	1984-03-01	51/22777	0.000886814	0.0122586	0.0084014	ENSMUSG00000052837/ENSMUSG00000032487/ENSMUSG00000039910	3
GO:0014896	GO:0014896	muscle hypertrophy	1984-04-01	116/22777	0.000900457	0.0123717	0.00847894	ENSMUSG00000026360/ENSMUSG00000035283/ENSMUSG00000038530/ENSMUSG00000028341	4
GO:0009746	GO:0009746	response to hexose	1984-05-01	203/22777	0.000934235	0.0127585	0.00874401	ENSMUSG00000038418/ENSMUSG00000025905/ENSMUSG00000035828/ENSMUSG00000076431/ENSMUSG00000038894	5
GO:0006939	GO:0006939	smooth muscle contraction	1984-04-01	119/22777	0.000990297	0.0133631	0.00915839	ENSMUSG00000032487/ENSMUSG00000026360/ENSMUSG00000028004/ENSMUSG00000035283	4
GO:0055006	GO:0055006	cardiac cell development	1984-04-01	119/22777	0.000990297	0.0133631	0.00915839	ENSMUSG00000026360/ENSMUSG00000035283/ENSMUSG00000038530/ENSMUSG00000037211	4
GO:0034284	GO:0034284	response to monosaccharide	1984-05-01	206/22777	0.000997459	0.0133801	0.00917003	ENSMUSG00000038418/ENSMUSG00000025905/ENSMUSG00000035828/ENSMUSG00000076431/ENSMUSG00000038894	5
GO:0031953	GO:0031953	negative regulation of protein autophosphorylation	1984-02-01	13/22777	0.00102097	0.0134649	0.00922811	ENSMUSG00000052684/ENSMUSG00000026814	2
GO:0060213	GO:0060213	positive regulation of nuclear-transcribed mRNA poly(A) tail shortening	1984-02-01	13/22777	0.00102097	0.0134649	0.00922811	ENSMUSG00000020423/ENSMUSG00000037573	2
GO:0060840	GO:0060840	artery development	1984-04-01	120/22777	0.00102159	0.0134649	0.00922811	ENSMUSG00000037868/ENSMUSG00000039910/ENSMUSG00000076431/ENSMUSG00000026814	4
GO:0002042	GO:0002042	cell migration involved in sprouting angiogenesis	1984-03-01	55/22777	0.00110541	0.0144021	0.00987042	ENSMUSG00000023034/ENSMUSG00000032487/ENSMUSG00000003032	3
GO:0045933	GO:0045933	positive regulation of muscle contraction	1984-03-01	55/22777	0.00110541	0.0144021	0.00987042	ENSMUSG00000032487/ENSMUSG00000026360/ENSMUSG00000028004	3
GO:0006936	GO:0006936	muscle contraction	1984-06-01	318/22777	0.00115239	0.0149284	0.0102311	ENSMUSG00000023034/ENSMUSG00000032487/ENSMUSG00000026360/ENSMUSG00000028004/ENSMUSG00000035283/ENSMUSG00000024112	6
GO:0051954	GO:0051954	positive regulation of amine transport	1984-03-01	56/22777	0.00116489	0.0150045	0.0102833	ENSMUSG00000028004/ENSMUSG00000025905/ENSMUSG00000021647	3
GO:0031396	GO:0031396	regulation of protein ubiquitination	1984-05-01	215/22777	0.00120629	0.01545	0.0105886	ENSMUSG00000032501/ENSMUSG00000022114/ENSMUSG00000035329/ENSMUSG00000076431/ENSMUSG00000090877	5
GO:0030857	GO:0030857	negative regulation of epithelial cell differentiation	1984-03-01	57/22777	0.00122635	0.0155314	0.0106444	ENSMUSG00000021765/ENSMUSG00000022114/ENSMUSG00000037211	3
GO:0045777	GO:0045777	positive regulation of blood pressure	1984-03-01	57/22777	0.00122635	0.0155314	0.0106444	ENSMUSG00000035283/ENSMUSG00000021647/ENSMUSG00000026814	3
GO:0009314	GO:0009314	response to radiation	1984-07-01	444/22777	0.00127113	0.0160092	0.0109719	ENSMUSG00000038418/ENSMUSG00000028702/ENSMUSG00000002083/ENSMUSG00000052684/ENSMUSG00000019970/ENSMUSG00000024042/ENSMUSG00000020893	7
GO:1901652	GO:1901652	response to peptide	1984-07-01	446/22777	0.00130434	0.0163367	0.0111963	ENSMUSG00000023034/ENSMUSG00000037868/ENSMUSG00000038418/ENSMUSG00000025905/ENSMUSG00000028341/ENSMUSG00000019970/ENSMUSG00000038894	7
GO:0003279	GO:0003279	cardiac septum development	1984-04-01	129/22777	0.00133527	0.0165413	0.0113366	ENSMUSG00000028195/ENSMUSG00000039910/ENSMUSG00000076431/ENSMUSG00000026814	4
GO:0048640	GO:0048640	negative regulation of developmental growth	1984-04-01	129/22777	0.00133527	0.0165413	0.0113366	ENSMUSG00000026360/ENSMUSG00000039910/ENSMUSG00000035283/ENSMUSG00000038530	4
GO:0009743	GO:0009743	response to carbohydrate	1984-05-01	221/22777	0.00136243	0.0165664	0.0113537	ENSMUSG00000038418/ENSMUSG00000025905/ENSMUSG00000035828/ENSMUSG00000076431/ENSMUSG00000038894	5
GO:0015816	GO:0015816	glycine transport	1984-02-01	15/22777	0.00136781	0.0165664	0.0113537	ENSMUSG00000026360/ENSMUSG00000038530	2
GO:0060211	GO:0060211	regulation of nuclear-transcribed mRNA poly(A) tail shortening	1984-02-01	15/22777	0.00136781	0.0165664	0.0113537	ENSMUSG00000020423/ENSMUSG00000037573	2
GO:0061052	GO:0061052	negative regulation of cell growth involved in cardiac muscle cell development	1984-02-01	15/22777	0.00136781	0.0165664	0.0113537	ENSMUSG00000026360/ENSMUSG00000038530	2
GO:0042752	GO:0042752	regulation of circadian rhythm	1984-04-01	130/22777	0.00137383	0.0165664	0.0113537	ENSMUSG00000028004/ENSMUSG00000035283/ENSMUSG00000024042/ENSMUSG00000020893	4
GO:0051047	GO:0051047	positive regulation of secretion	1984-07-01	451/22777	0.00139034	0.0166768	0.0114294	ENSMUSG00000028004/ENSMUSG00000035283/ENSMUSG00000025905/ENSMUSG00000021647/ENSMUSG00000024112/ENSMUSG00000076431/ENSMUSG00000038894	7
GO:1901216	GO:1901216	positive regulation of neuron death	1984-04-01	133/22777	0.00149418	0.0178279	0.0122183	ENSMUSG00000021250/ENSMUSG00000038418/ENSMUSG00000002083/ENSMUSG00000052684	4
GO:0042692	GO:0042692	muscle cell differentiation	1984-07-01	458/22777	0.00151814	0.0180009	0.0123369	ENSMUSG00000026360/ENSMUSG00000035283/ENSMUSG00000044471/ENSMUSG00000048482/ENSMUSG00000038530/ENSMUSG00000024042/ENSMUSG00000026814	7
GO:0051402	GO:0051402	neuron apoptotic process	1984-06-01	337/22777	0.00154867	0.0180009	0.0123369	ENSMUSG00000020423/ENSMUSG00000038418/ENSMUSG00000002083/ENSMUSG00000052684/ENSMUSG00000048482/ENSMUSG00000028341	6
GO:0007406	GO:0007406	negative regulation of neuroblast proliferation	1984-02-01	16/22777	0.00155948	0.0180009	0.0123369	ENSMUSG00000020423/ENSMUSG00000048482	2
GO:0035970	GO:0035970	peptidyl-threonine dephosphorylation	1984-02-01	16/22777	0.00155948	0.0180009	0.0123369	ENSMUSG00000024190/ENSMUSG00000034765	2
GO:0042921	GO:0042921	glucocorticoid receptor signaling pathway	1984-02-01	16/22777	0.00155948	0.0180009	0.0123369	ENSMUSG00000048482/ENSMUSG00000020893	2
GO:0046541	GO:0046541	saliva secretion	1984-02-01	16/22777	0.00155948	0.0180009	0.0123369	ENSMUSG00000035283/ENSMUSG00000025905	2
GO:0042596	GO:0042596	fear response	1984-03-01	62/22777	0.00156426	0.0180009	0.0123369	ENSMUSG00000028004/ENSMUSG00000035283/ENSMUSG00000048482	3
GO:0070997	GO:0070997	neuron death	1984-07-01	461/22777	0.00157564	0.0180403	0.0123639	ENSMUSG00000021250/ENSMUSG00000020423/ENSMUSG00000038418/ENSMUSG00000002083/ENSMUSG00000052684/ENSMUSG00000048482/ENSMUSG00000028341	7
GO:0051146	GO:0051146	striated muscle cell differentiation	1984-06-01	340/22777	0.00161969	0.0184515	0.0126457	ENSMUSG00000026360/ENSMUSG00000035283/ENSMUSG00000044471/ENSMUSG00000048482/ENSMUSG00000038530/ENSMUSG00000024042	6
GO:0042303	GO:0042303	molting cycle	1984-04-01	137/22777	0.00166581	0.018695	0.0128126	ENSMUSG00000032487/ENSMUSG00000021765/ENSMUSG00000044471/ENSMUSG00000020893	4
GO:0042633	GO:0042633	hair cycle	1984-04-01	137/22777	0.00166581	0.018695	0.0128126	ENSMUSG00000032487/ENSMUSG00000021765/ENSMUSG00000044471/ENSMUSG00000020893	4
GO:0051592	GO:0051592	response to calcium ion	1984-04-01	137/22777	0.00166581	0.018695	0.0128126	ENSMUSG00000021250/ENSMUSG00000052837/ENSMUSG00000003545/ENSMUSG00000052684	4
GO:0045637	GO:0045637	regulation of myeloid cell differentiation	1984-05-01	232/22777	0.00168681	0.0188375	0.0129102	ENSMUSG00000021250/ENSMUSG00000032501/ENSMUSG00000052684/ENSMUSG00000021647/ENSMUSG00000090877	5
GO:0050873	GO:0050873	brown fat cell differentiation	1984-03-01	64/22777	0.00171415	0.0190489	0.0130551	ENSMUSG00000032487/ENSMUSG00000026360/ENSMUSG00000035283	3
GO:0055001	GO:0055001	muscle cell development	1984-05-01	234/22777	0.0017514	0.019125	0.0131073	ENSMUSG00000026360/ENSMUSG00000035283/ENSMUSG00000044471/ENSMUSG00000038530/ENSMUSG00000026814	5
GO:0031958	GO:0031958	corticosteroid receptor signaling pathway	1984-02-01	17/22777	0.00176318	0.019125	0.0131073	ENSMUSG00000048482/ENSMUSG00000020893	2
GO:0051386	GO:0051386	regulation of neurotrophin TRK receptor signaling pathway	1984-02-01	17/22777	0.00176318	0.019125	0.0131073	ENSMUSG00000022114/ENSMUSG00000037211	2
GO:0060413	GO:0060413	atrial septum morphogenesis	1984-02-01	17/22777	0.00176318	0.019125	0.0131073	ENSMUSG00000028195/ENSMUSG00000076431	2
GO:0071498	GO:0071498	cellular response to fluid shear stress	1984-02-01	17/22777	0.00176318	0.019125	0.0131073	ENSMUSG00000032487/ENSMUSG00000003032	2
GO:0050679	GO:0050679	positive regulation of epithelial cell proliferation	1984-05-01	235/22777	0.00178436	0.0192626	0.0132016	ENSMUSG00000023034/ENSMUSG00000052684/ENSMUSG00000037169/ENSMUSG00000028341/ENSMUSG00000038894	5
GO:0051403	GO:0051403	stress-activated MAPK cascade	1984-05-01	242/22777	0.002028	0.021789	0.014933	ENSMUSG00000021453/ENSMUSG00000024190/ENSMUSG00000032501/ENSMUSG00000025905/ENSMUSG00000020893	5
GO:0051148	GO:0051148	negative regulation of muscle cell differentiation	1984-03-01	68/22777	0.00204017	0.0218163	0.0149518	ENSMUSG00000026360/ENSMUSG00000048482/ENSMUSG00000038530	3
GO:0042180	GO:0042180	cellular ketone metabolic process	1984-05-01	244/22777	0.00210187	0.0223706	0.0153317	ENSMUSG00000032487/ENSMUSG00000038418/ENSMUSG00000028341/ENSMUSG00000024112/ENSMUSG00000038894	5
GO:0050433	GO:0050433	regulation of catecholamine secretion	1984-03-01	69/22777	0.00212727	0.0225351	0.0154444	ENSMUSG00000028004/ENSMUSG00000025905/ENSMUSG00000021647	3
GO:0006470	GO:0006470	protein dephosphorylation	1984-05-01	245/22777	0.00213953	0.0225596	0.0154612	ENSMUSG00000024190/ENSMUSG00000019960/ENSMUSG00000034765/ENSMUSG00000031530/ENSMUSG00000018648	5
GO:0071241	GO:0071241	cellular response to inorganic substance	1984-05-01	246/22777	0.00217769	0.0228393	0.0156529	ENSMUSG00000065537/ENSMUSG00000021250/ENSMUSG00000052837/ENSMUSG00000003545/ENSMUSG00000052684	5
GO:0042391	GO:0042391	regulation of membrane potential	1984-07-01	489/22777	0.00219834	0.0228393	0.0156529	ENSMUSG00000045903/ENSMUSG00000028004/ENSMUSG00000035283/ENSMUSG00000052684/ENSMUSG00000048482/ENSMUSG00000038530/ENSMUSG00000024112	7
GO:0040037	GO:0040037	negative regulation of fibroblast growth factor receptor signaling pathway	1984-02-01	19/22777	0.00220635	0.0228393	0.0156529	ENSMUSG00000022114/ENSMUSG00000037211	2
GO:0051385	GO:0051385	response to mineralocorticoid	1984-02-01	19/22777	0.00220635	0.0228393	0.0156529	ENSMUSG00000045903/ENSMUSG00000019970	2
GO:0002761	GO:0002761	regulation of myeloid leukocyte differentiation	1984-04-01	149/22777	0.00226233	0.0233123	0.0159771	ENSMUSG00000021250/ENSMUSG00000032501/ENSMUSG00000052684/ENSMUSG00000021647	4
GO:0007389	GO:0007389	pattern specification process	1984-07-01	492/22777	0.00227496	0.0233363	0.0159935	ENSMUSG00000022602/ENSMUSG00000037868/ENSMUSG00000020423/ENSMUSG00000039910/ENSMUSG00000021765/ENSMUSG00000037211/ENSMUSG00000026814	7
GO:0055117	GO:0055117	regulation of cardiac muscle contraction	1984-03-01	71/22777	0.00230833	0.023572	0.016155	ENSMUSG00000026360/ENSMUSG00000035283/ENSMUSG00000024112	3
GO:2000112	GO:2000112	regulation of cellular macromolecule biosynthetic process	1984-07-01	494/22777	0.00232717	0.0236578	0.0162139	ENSMUSG00000020423/ENSMUSG00000026360/ENSMUSG00000037573/ENSMUSG00000003032/ENSMUSG00000076431/ENSMUSG00000020893/ENSMUSG00000038894	7
GO:0052548	GO:0052548	regulation of endopeptidase activity	1984-06-01	367/22777	0.00237615	0.0240479	0.0164812	ENSMUSG00000028195/ENSMUSG00000023034/ENSMUSG00000032487/ENSMUSG00000002083/ENSMUSG00000003032/ENSMUSG00000090877	6
GO:0007193	GO:0007193	adenylate cyclase-inhibiting G protein-coupled receptor signaling pathway	1984-03-01	72/22777	0.00240233	0.0242048	0.0165887	ENSMUSG00000026360/ENSMUSG00000028004/ENSMUSG00000025905	3
GO:0048148	GO:0048148	behavioral response to cocaine	1984-02-01	20/22777	0.00244565	0.0244241	0.016739	ENSMUSG00000025905/ENSMUSG00000048482	2
GO:0051956	GO:0051956	negative regulation of amino acid transport	1984-02-01	20/22777	0.00244565	0.0244241	0.016739	ENSMUSG00000026360/ENSMUSG00000038530	2
GO:0002763	GO:0002763	positive regulation of myeloid leukocyte differentiation	1984-03-01	73/22777	0.00249867	0.0246517	0.016895	ENSMUSG00000021250/ENSMUSG00000032501/ENSMUSG00000052684	3
GO:0035904	GO:0035904	aorta development	1984-03-01	73/22777	0.00249867	0.0246517	0.016895	ENSMUSG00000037868/ENSMUSG00000076431/ENSMUSG00000026814	3
GO:0031098	GO:0031098	stress-activated protein kinase signaling cascade	1984-05-01	254/22777	0.00250106	0.0246517	0.016895	ENSMUSG00000021453/ENSMUSG00000024190/ENSMUSG00000032501/ENSMUSG00000025905/ENSMUSG00000020893	5
GO:0048168	GO:0048168	regulation of neuronal synaptic plasticity	1984-03-01	74/22777	0.00259737	0.0254903	0.0174697	ENSMUSG00000022602/ENSMUSG00000038418/ENSMUSG00000048482	3
GO:0055007	GO:0055007	cardiac muscle cell differentiation	1984-04-01	156/22777	0.00267093	0.0257034	0.0176158	ENSMUSG00000026360/ENSMUSG00000035283/ENSMUSG00000038530/ENSMUSG00000024042	4
GO:0006700	GO:0006700	C21-steroid hormone biosynthetic process	1984-02-01	21/22777	0.00269663	0.0257034	0.0176158	ENSMUSG00000038418/ENSMUSG00000024112	2
GO:0010958	GO:0010958	regulation of amino acid import across plasma membrane	1984-02-01	21/22777	0.00269663	0.0257034	0.0176158	ENSMUSG00000026360/ENSMUSG00000038530	2
GO:0035994	GO:0035994	response to muscle stretch	1984-02-01	21/22777	0.00269663	0.0257034	0.0176158	ENSMUSG00000021250/ENSMUSG00000052684	2
GO:0090083	GO:0090083	regulation of inclusion body assembly	1984-02-01	21/22777	0.00269663	0.0257034	0.0176158	ENSMUSG00000005483/ENSMUSG00000090877	2
GO:1903789	GO:1903789	regulation of amino acid transmembrane transport	1984-02-01	21/22777	0.00269663	0.0257034	0.0176158	ENSMUSG00000026360/ENSMUSG00000038530	2
GO:0007422	GO:0007422	peripheral nervous system development	1984-03-01	75/22777	0.00269846	0.0257034	0.0176158	ENSMUSG00000037868/ENSMUSG00000045991/ENSMUSG00000039910	3
GO:0050432	GO:0050432	catecholamine secretion	1984-03-01	76/22777	0.00280194	0.0265774	0.0182148	ENSMUSG00000028004/ENSMUSG00000025905/ENSMUSG00000021647	3
GO:0032868	GO:0032868	response to insulin	1984-05-01	262/22777	0.00285803	0.0269085	0.0184417	ENSMUSG00000037868/ENSMUSG00000038418/ENSMUSG00000025905/ENSMUSG00000019970/ENSMUSG00000038894	5
GO:0098773	GO:0098773	skin epidermis development	1984-04-01	159/22777	0.00286059	0.0269085	0.0184417	ENSMUSG00000032487/ENSMUSG00000021765/ENSMUSG00000044471/ENSMUSG00000003032	4
GO:0010565	GO:0010565	regulation of cellular ketone metabolic process	1984-04-01	160/22777	0.0029258	0.0273817	0.018766	ENSMUSG00000032487/ENSMUSG00000038418/ENSMUSG00000028341/ENSMUSG00000038894	4
GO:0045475	GO:0045475	locomotor rhythm	1984-02-01	22/22777	0.0029592	0.0273817	0.018766	ENSMUSG00000038418/ENSMUSG00000038550	2
GO:0046321	GO:0046321	positive regulation of fatty acid oxidation	1984-02-01	22/22777	0.0029592	0.0273817	0.018766	ENSMUSG00000028341/ENSMUSG00000038894	2
GO:0060602	GO:0060602	branch elongation of an epithelium	1984-02-01	22/22777	0.0029592	0.0273817	0.018766	ENSMUSG00000022114/ENSMUSG00000037211	2
GO:0008544	GO:0008544	epidermis development	1984-06-01	388/22777	0.0031285	0.0288306	0.019759	ENSMUSG00000032487/ENSMUSG00000021765/ENSMUSG00000044471/ENSMUSG00000037169/ENSMUSG00000029135/ENSMUSG00000003032	6
GO:0031649	GO:0031649	heat generation	1984-02-01	23/22777	0.0032333	0.0294373	0.0201748	ENSMUSG00000032487/ENSMUSG00000035283	2
GO:0071276	GO:0071276	cellular response to cadmium ion	1984-02-01	23/22777	0.0032333	0.0294373	0.0201748	ENSMUSG00000021250/ENSMUSG00000052684	2
GO:0120255	GO:0120255	olefinic compound biosynthetic process	1984-02-01	23/22777	0.0032333	0.0294373	0.0201748	ENSMUSG00000038418/ENSMUSG00000024112	2
GO:0002791	GO:0002791	regulation of peptide secretion	1984-05-01	270/22777	0.00325056	0.0294761	0.0202014	ENSMUSG00000028004/ENSMUSG00000021647/ENSMUSG00000035828/ENSMUSG00000076431/ENSMUSG00000038894	5
GO:0019216	GO:0019216	regulation of lipid metabolic process	1984-06-01	393/22777	0.00333128	0.0300341	0.0205838	ENSMUSG00000028195/ENSMUSG00000032487/ENSMUSG00000038418/ENSMUSG00000028341/ENSMUSG00000024042/ENSMUSG00000038894	6
GO:0030856	GO:0030856	regulation of epithelial cell differentiation	1984-04-01	166/22777	0.0033386	0.0300341	0.0205838	ENSMUSG00000021765/ENSMUSG00000037169/ENSMUSG00000022114/ENSMUSG00000037211	4
GO:0090087	GO:0090087	regulation of peptide transport	1984-05-01	272/22777	0.00335448	0.0300577	0.0206	ENSMUSG00000028004/ENSMUSG00000021647/ENSMUSG00000035828/ENSMUSG00000076431/ENSMUSG00000038894	5
GO:0043270	GO:0043270	positive regulation of monoatomic ion transport	1984-05-01	274/22777	0.00346077	0.030888	0.0211691	ENSMUSG00000022602/ENSMUSG00000035283/ENSMUSG00000025905/ENSMUSG00000019970/ENSMUSG00000075224	5
GO:0060562	GO:0060562	epithelial tube morphogenesis	1984-06-01	397/22777	0.00350044	0.0311196	0.0213278	ENSMUSG00000039910/ENSMUSG00000037169/ENSMUSG00000022114/ENSMUSG00000037211/ENSMUSG00000076431/ENSMUSG00000026814	6
GO:0003283	GO:0003283	atrial septum development	1984-02-01	24/22777	0.00351881	0.0311607	0.021356	ENSMUSG00000028195/ENSMUSG00000076431	2
GO:0003208	GO:0003208	cardiac ventricle morphogenesis	1984-03-01	83/22777	0.00359501	0.0315887	0.0216493	ENSMUSG00000028004/ENSMUSG00000076431/ENSMUSG00000026814	3
GO:0048844	GO:0048844	artery morphogenesis	1984-03-01	83/22777	0.00359501	0.0315887	0.0216493	ENSMUSG00000039910/ENSMUSG00000076431/ENSMUSG00000026814	3
GO:0071383	GO:0071383	cellular response to steroid hormone stimulus	1984-04-01	170/22777	0.00363483	0.0318152	0.0218045	ENSMUSG00000045903/ENSMUSG00000048482/ENSMUSG00000019970/ENSMUSG00000020893	4
GO:0001829	GO:0001829	trophectodermal cell differentiation	1984-02-01	25/22777	0.00381567	0.0331423	0.022714	ENSMUSG00000052837/ENSMUSG00000039910	2
GO:0043153	GO:0043153	entrainment of circadian clock by photoperiod	1984-02-01	25/22777	0.00381567	0.0331423	0.022714	ENSMUSG00000024042/ENSMUSG00000020893	2
GO:0006941	GO:0006941	striated muscle contraction	1984-04-01	173/22777	0.00386838	0.0334718	0.0229399	ENSMUSG00000023034/ENSMUSG00000026360/ENSMUSG00000035283/ENSMUSG00000024112	4
GO:0031397	GO:0031397	negative regulation of protein ubiquitination	1984-03-01	87/22777	0.00410371	0.0348829	0.0239069	ENSMUSG00000022114/ENSMUSG00000076431/ENSMUSG00000090877	3
GO:0001678	GO:0001678	intracellular glucose homeostasis	1984-04-01	176/22777	0.00411192	0.0348829	0.0239069	ENSMUSG00000025905/ENSMUSG00000021647/ENSMUSG00000035828/ENSMUSG00000076431	4
GO:0071248	GO:0071248	cellular response to metal ion	1984-04-01	176/22777	0.00411192	0.0348829	0.0239069	ENSMUSG00000021250/ENSMUSG00000052837/ENSMUSG00000003545/ENSMUSG00000052684	4
GO:0003084	GO:0003084	positive regulation of systemic arterial blood pressure	1984-02-01	26/22777	0.00412378	0.0348829	0.0239069	ENSMUSG00000035283/ENSMUSG00000026814	2
GO:0003181	GO:0003181	atrioventricular valve morphogenesis	1984-02-01	26/22777	0.00412378	0.0348829	0.0239069	ENSMUSG00000028195/ENSMUSG00000076431	2
GO:0009648	GO:0009648	photoperiodism	1984-02-01	26/22777	0.00412378	0.0348829	0.0239069	ENSMUSG00000024042/ENSMUSG00000020893	2
GO:0048588	GO:0048588	developmental cell growth	1984-05-01	287/22777	0.00421166	0.0354938	0.0243256	ENSMUSG00000026360/ENSMUSG00000035283/ENSMUSG00000048482/ENSMUSG00000038530/ENSMUSG00000051243	5
GO:0043525	GO:0043525	positive regulation of neuron apoptotic process	1984-03-01	88/22777	0.00423735	0.0355781	0.0243834	ENSMUSG00000038418/ENSMUSG00000002083/ENSMUSG00000052684	3
GO:0035296	GO:0035296	regulation of tube diameter	1984-04-01	179/22777	0.00436563	0.0361785	0.0247949	ENSMUSG00000032487/ENSMUSG00000026360/ENSMUSG00000035283/ENSMUSG00000034765	4
GO:0097746	GO:0097746	blood vessel diameter maintenance	1984-04-01	179/22777	0.00436563	0.0361785	0.0247949	ENSMUSG00000032487/ENSMUSG00000026360/ENSMUSG00000035283/ENSMUSG00000034765	4
GO:0003281	GO:0003281	ventricular septum development	1984-03-01	89/22777	0.00437362	0.0361785	0.0247949	ENSMUSG00000028195/ENSMUSG00000039910/ENSMUSG00000076431	3
GO:0000289	GO:0000289	nuclear-transcribed mRNA poly(A) tail shortening	1984-02-01	27/22777	0.00444307	0.0361785	0.0247949	ENSMUSG00000020423/ENSMUSG00000037573	2
GO:0009649	GO:0009649	entrainment of circadian clock	1984-02-01	27/22777	0.00444307	0.0361785	0.0247949	ENSMUSG00000024042/ENSMUSG00000020893	2
GO:0060716	GO:0060716	labyrinthine layer blood vessel development	1984-02-01	27/22777	0.00444307	0.0361785	0.0247949	ENSMUSG00000028195/ENSMUSG00000052837	2
GO:0072567	GO:0072567	chemokine (C-X-C motif) ligand 2 production	1984-02-01	27/22777	0.00444307	0.0361785	0.0247949	ENSMUSG00000028195/ENSMUSG00000003032	2
GO:2000341	GO:2000341	regulation of chemokine (C-X-C motif) ligand 2 production	1984-02-01	27/22777	0.00444307	0.0361785	0.0247949	ENSMUSG00000028195/ENSMUSG00000003032	2
GO:0035150	GO:0035150	regulation of tube size	1984-04-01	180/22777	0.0044525	0.0361785	0.0247949	ENSMUSG00000032487/ENSMUSG00000026360/ENSMUSG00000035283/ENSMUSG00000034765	4
GO:0031214	GO:0031214	biomineral tissue development	1984-04-01	181/22777	0.00454052	0.036762	0.0251948	ENSMUSG00000028195/ENSMUSG00000032487/ENSMUSG00000046761/ENSMUSG00000044471	4
GO:0002088	GO:0002088	lens development in camera-type eye	1984-03-01	91/22777	0.00465407	0.0375472	0.0257329	ENSMUSG00000039910/ENSMUSG00000022114/ENSMUSG00000037211	3
GO:1900745	GO:1900745	positive regulation of p38MAPK cascade	1984-02-01	28/22777	0.00477343	0.0383737	0.0262993	ENSMUSG00000021453/ENSMUSG00000025905	2
GO:0001890	GO:0001890	placenta development	1984-04-01	184/22777	0.00481163	0.0384359	0.026342	ENSMUSG00000028195/ENSMUSG00000052837/ENSMUSG00000032487/ENSMUSG00000039910	4
GO:0050678	GO:0050678	regulation of epithelial cell proliferation	1984-06-01	424/22777	0.00481509	0.0384359	0.026342	ENSMUSG00000023034/ENSMUSG00000052684/ENSMUSG00000037169/ENSMUSG00000028341/ENSMUSG00000038894/ENSMUSG00000026814	6
GO:0001503	GO:0001503	ossification	1984-06-01	425/22777	0.0048699	0.0386576	0.0264939	ENSMUSG00000028195/ENSMUSG00000037868/ENSMUSG00000052837/ENSMUSG00000032487/ENSMUSG00000044471/ENSMUSG00000037573	6
GO:0045834	GO:0045834	positive regulation of lipid metabolic process	1984-04-01	185/22777	0.00490437	0.0386576	0.0264939	ENSMUSG00000028195/ENSMUSG00000032487/ENSMUSG00000028341/ENSMUSG00000038894	4
GO:0001654	GO:0001654	eye development	1984-06-01	426/22777	0.00492516	0.0386576	0.0264939	ENSMUSG00000039910/ENSMUSG00000052684/ENSMUSG00000048482/ENSMUSG00000022114/ENSMUSG00000037211/ENSMUSG00000003032	6
GO:0021675	GO:0021675	nerve development	1984-03-01	93/22777	0.00494517	0.0386576	0.0264939	ENSMUSG00000037868/ENSMUSG00000039910/ENSMUSG00000048482	3
GO:0030512	GO:0030512	negative regulation of transforming growth factor beta receptor signaling pathway	1984-03-01	93/22777	0.00494517	0.0386576	0.0264939	ENSMUSG00000045991/ENSMUSG00000022114/ENSMUSG00000037211	3
GO:0051937	GO:0051937	catecholamine transport	1984-03-01	93/22777	0.00494517	0.0386576	0.0264939	ENSMUSG00000028004/ENSMUSG00000025905/ENSMUSG00000021647	3
GO:0150063	GO:0150063	visual system development	1984-06-01	429/22777	0.00509374	0.0395742	0.0271221	ENSMUSG00000039910/ENSMUSG00000052684/ENSMUSG00000048482/ENSMUSG00000022114/ENSMUSG00000037211/ENSMUSG00000003032	6
GO:0045187	GO:0045187	regulation of circadian sleep/wake cycle, sleep	1984-02-01	29/22777	0.0051148	0.0395742	0.0271221	ENSMUSG00000028004/ENSMUSG00000035283	2
GO:0070841	GO:0070841	inclusion body assembly	1984-02-01	29/22777	0.0051148	0.0395742	0.0271221	ENSMUSG00000005483/ENSMUSG00000090877	2
GO:0042886	GO:0042886	amide transport	1984-06-01	431/22777	0.00520847	0.0401619	0.0275249	ENSMUSG00000028004/ENSMUSG00000048482/ENSMUSG00000021647/ENSMUSG00000035828/ENSMUSG00000076431/ENSMUSG00000038894	6
GO:0048880	GO:0048880	sensory system development	1984-06-01	433/22777	0.00532508	0.0409219	0.0280457	ENSMUSG00000039910/ENSMUSG00000052684/ENSMUSG00000048482/ENSMUSG00000022114/ENSMUSG00000037211/ENSMUSG00000003032	6
GO:0044344	GO:0044344	cellular response to fibroblast growth factor stimulus	1984-03-01	96/22777	0.00540206	0.0411822	0.0282241	ENSMUSG00000023034/ENSMUSG00000022114/ENSMUSG00000037211	3
GO:1901379	GO:1901379	regulation of potassium ion transmembrane transport	1984-03-01	96/22777	0.00540206	0.0411822	0.0282241	ENSMUSG00000025905/ENSMUSG00000038530/ENSMUSG00000075224	3
GO:0003171	GO:0003171	atrioventricular valve development	1984-02-01	30/22777	0.00546709	0.0411822	0.0282241	ENSMUSG00000028195/ENSMUSG00000076431	2
GO:0010460	GO:0010460	positive regulation of heart rate	1984-02-01	30/22777	0.00546709	0.0411822	0.0282241	ENSMUSG00000035283/ENSMUSG00000038530	2
GO:0048745	GO:0048745	smooth muscle tissue development	1984-02-01	30/22777	0.00546709	0.0411822	0.0282241	ENSMUSG00000034640/ENSMUSG00000026814	2
GO:0030534	GO:0030534	adult behavior	1984-04-01	191/22777	0.00548611	0.0411822	0.0282241	ENSMUSG00000025905/ENSMUSG00000048482/ENSMUSG00000021647/ENSMUSG00000028341	4
GO:0048754	GO:0048754	branching morphogenesis of an epithelial tube	1984-04-01	191/22777	0.00548611	0.0411822	0.0282241	ENSMUSG00000037169/ENSMUSG00000022114/ENSMUSG00000037211/ENSMUSG00000026814	4
GO:0010951	GO:0010951	negative regulation of endopeptidase activity	1984-04-01	192/22777	0.00558735	0.0418037	0.0286501	ENSMUSG00000023034/ENSMUSG00000032487/ENSMUSG00000003032/ENSMUSG00000090877	4
GO:1903321	GO:1903321	negative regulation of protein modification by small protein conjugation or removal	1984-03-01	98/22777	0.00572029	0.0426575	0.0292353	ENSMUSG00000022114/ENSMUSG00000076431/ENSMUSG00000090877	3
GO:1903706	GO:1903706	regulation of hemopoiesis	1984-06-01	441/22777	0.0058108	0.0429126	0.0294101	ENSMUSG00000021250/ENSMUSG00000032501/ENSMUSG00000052684/ENSMUSG00000021647/ENSMUSG00000076431/ENSMUSG00000090877	6
GO:0021602	GO:0021602	cranial nerve morphogenesis	1984-02-01	31/22777	0.0058302	0.0429126	0.0294101	ENSMUSG00000037868/ENSMUSG00000039910	2
GO:0042634	GO:0042634	regulation of hair cycle	1984-02-01	31/22777	0.0058302	0.0429126	0.0294101	ENSMUSG00000021765/ENSMUSG00000020893	2
GO:0050802	GO:0050802	circadian sleep/wake cycle, sleep	1984-02-01	31/22777	0.0058302	0.0429126	0.0294101	ENSMUSG00000028004/ENSMUSG00000035283	2
GO:0010717	GO:0010717	regulation of epithelial to mesenchymal transition	1984-03-01	99/22777	0.00588353	0.0430257	0.0294876	ENSMUSG00000022114/ENSMUSG00000037211/ENSMUSG00000026814	3
GO:0046888	GO:0046888	negative regulation of hormone secretion	1984-03-01	99/22777	0.00588353	0.0430257	0.0294876	ENSMUSG00000025905/ENSMUSG00000021647/ENSMUSG00000035828	3
GO:0070482	GO:0070482	response to oxygen levels	1984-05-01	312/22777	0.00597194	0.0435318	0.0298344	ENSMUSG00000065537/ENSMUSG00000039910/ENSMUSG00000038418/ENSMUSG00000029135/ENSMUSG00000026814	5
GO:0120162	GO:0120162	positive regulation of cold-induced thermogenesis	1984-03-01	100/22777	0.00604955	0.0438309	0.0300394	ENSMUSG00000021453/ENSMUSG00000035283/ENSMUSG00000049649	3
GO:0030336	GO:0030336	negative regulation of cell migration	1984-05-01	313/22777	0.00605164	0.0438309	0.0300394	ENSMUSG00000039910/ENSMUSG00000024190/ENSMUSG00000032501/ENSMUSG00000003032/ENSMUSG00000026814	5
GO:0042749	GO:0042749	regulation of circadian sleep/wake cycle	1984-02-01	32/22777	0.00620407	0.0442284	0.0303119	ENSMUSG00000028004/ENSMUSG00000035283	2
GO:0048011	GO:0048011	neurotrophin TRK receptor signaling pathway	1984-02-01	32/22777	0.00620407	0.0442284	0.0303119	ENSMUSG00000022114/ENSMUSG00000037211	2
GO:0060317	GO:0060317	cardiac epithelial to mesenchymal transition	1984-02-01	32/22777	0.00620407	0.0442284	0.0303119	ENSMUSG00000037211/ENSMUSG00000026814	2
GO:0071875	GO:0071875	adrenergic receptor signaling pathway	1984-02-01	32/22777	0.00620407	0.0442284	0.0303119	ENSMUSG00000026360/ENSMUSG00000035283	2
GO:2000178	GO:2000178	negative regulation of neural precursor cell proliferation	1984-02-01	32/22777	0.00620407	0.0442284	0.0303119	ENSMUSG00000020423/ENSMUSG00000048482	2
GO:0010721	GO:0010721	negative regulation of cell development	1984-05-01	316/22777	0.00629524	0.0447131	0.030644	ENSMUSG00000020423/ENSMUSG00000032501/ENSMUSG00000048482/ENSMUSG00000037169/ENSMUSG00000021647	5
GO:0003002	GO:0003002	regionalization	1984-06-01	449/22777	0.00632822	0.0447131	0.030644	ENSMUSG00000022602/ENSMUSG00000037868/ENSMUSG00000020423/ENSMUSG00000039910/ENSMUSG00000037211/ENSMUSG00000026814	6
GO:0043524	GO:0043524	negative regulation of neuron apoptotic process	1984-04-01	199/22777	0.00633123	0.0447131	0.030644	ENSMUSG00000020423/ENSMUSG00000052684/ENSMUSG00000048482/ENSMUSG00000028341	4
GO:0014910	GO:0014910	regulation of smooth muscle cell migration	1984-03-01	102/22777	0.00638995	0.0449876	0.0308322	ENSMUSG00000038418/ENSMUSG00000032501/ENSMUSG00000028341	3
GO:0008016	GO:0008016	regulation of heart contraction	1984-04-01	200/22777	0.0064426	0.045125	0.0309264	ENSMUSG00000026360/ENSMUSG00000035283/ENSMUSG00000038530/ENSMUSG00000024112	4
GO:0002028	GO:0002028	regulation of sodium ion transport	1984-03-01	103/22777	0.00656435	0.045125	0.0309264	ENSMUSG00000019970/ENSMUSG00000024042/ENSMUSG00000020893	3
GO:0032651	GO:0032651	regulation of interleukin-1 beta production	1984-03-01	103/22777	0.00656435	0.045125	0.0309264	ENSMUSG00000028195/ENSMUSG00000031103/ENSMUSG00000038418	3
GO:0060395	GO:0060395	SMAD protein signal transduction	1984-03-01	103/22777	0.00656435	0.045125	0.0309264	ENSMUSG00000021250/ENSMUSG00000052684/ENSMUSG00000037573	3
GO:0002053	GO:0002053	positive regulation of mesenchymal cell proliferation	1984-02-01	33/22777	0.00658861	0.045125	0.0309264	ENSMUSG00000037169/ENSMUSG00000038894	2
GO:0034260	GO:0034260	negative regulation of GTPase activity	1984-02-01	33/22777	0.00658861	0.045125	0.0309264	ENSMUSG00000022114/ENSMUSG00000037211	2
GO:0040036	GO:0040036	regulation of fibroblast growth factor receptor signaling pathway	1984-02-01	33/22777	0.00658861	0.045125	0.0309264	ENSMUSG00000022114/ENSMUSG00000037211	2
GO:0051085	GO:0051085	chaperone cofactor-dependent protein refolding	1984-02-01	33/22777	0.00658861	0.045125	0.0309264	ENSMUSG00000005483/ENSMUSG00000090877	2
GO:2000108	GO:2000108	positive regulation of leukocyte apoptotic process	1984-02-01	33/22777	0.00658861	0.045125	0.0309264	ENSMUSG00000002083/ENSMUSG00000028341	2
GO:0032872	GO:0032872	regulation of stress-activated MAPK cascade	1984-04-01	202/22777	0.00666923	0.0455396	0.0312105	ENSMUSG00000021453/ENSMUSG00000024190/ENSMUSG00000025905/ENSMUSG00000020893	4
GO:0090288	GO:0090288	negative regulation of cellular response to growth factor stimulus	1984-03-01	105/22777	0.00692162	0.0471195	0.0322932	ENSMUSG00000022114/ENSMUSG00000037573/ENSMUSG00000037211	3
GO:0003156	GO:0003156	regulation of animal organ formation	1984-02-01	34/22777	0.00698374	0.0471195	0.0322932	ENSMUSG00000039910/ENSMUSG00000037211	2
GO:0008340	GO:0008340	determination of adult lifespan	1984-02-01	34/22777	0.00698374	0.0471195	0.0322932	ENSMUSG00000028702/ENSMUSG00000002083	2
GO:0022410	GO:0022410	circadian sleep/wake cycle process	1984-02-01	34/22777	0.00698374	0.0471195	0.0322932	ENSMUSG00000028004/ENSMUSG00000035283	2
GO:0070302	GO:0070302	regulation of stress-activated protein kinase signaling cascade	1984-04-01	205/22777	0.00701901	0.0472169	0.03236	ENSMUSG00000021453/ENSMUSG00000024190/ENSMUSG00000025905/ENSMUSG00000020893	4
GO:0034767	GO:0034767	positive regulation of monoatomic ion transmembrane transport	1984-04-01	206/22777	0.00713825	0.0477211	0.0327056	ENSMUSG00000022602/ENSMUSG00000035283/ENSMUSG00000025905/ENSMUSG00000075224	4
GO:0010631	GO:0010631	epithelial cell migration	1984-05-01	326/22777	0.00715711	0.0477211	0.0327056	ENSMUSG00000023034/ENSMUSG00000032487/ENSMUSG00000052684/ENSMUSG00000003032/ENSMUSG00000038894	5
GO:2000146	GO:2000146	negative regulation of cell motility	1984-05-01	326/22777	0.00715711	0.0477211	0.0327056	ENSMUSG00000039910/ENSMUSG00000024190/ENSMUSG00000032501/ENSMUSG00000003032/ENSMUSG00000026814	5
GO:0090132	GO:0090132	epithelium migration	1984-05-01	328/22777	0.00733891	0.0485557	0.0332775	ENSMUSG00000023034/ENSMUSG00000032487/ENSMUSG00000052684/ENSMUSG00000003032/ENSMUSG00000038894	5
GO:0030308	GO:0030308	negative regulation of cell growth	1984-04-01	208/22777	0.00738073	0.0485557	0.0332775	ENSMUSG00000026360/ENSMUSG00000002083/ENSMUSG00000038530/ENSMUSG00000090877	4
GO:0052547	GO:0052547	regulation of peptidase activity	1984-06-01	464/22777	0.00738789	0.0485557	0.0332775	ENSMUSG00000028195/ENSMUSG00000023034/ENSMUSG00000032487/ENSMUSG00000002083/ENSMUSG00000003032/ENSMUSG00000090877	6
GO:0010614	GO:0010614	negative regulation of cardiac muscle hypertrophy	1984-02-01	35/22777	0.00738937	0.0485557	0.0332775	ENSMUSG00000026360/ENSMUSG00000038530	2
GO:0045987	GO:0045987	positive regulation of smooth muscle contraction	1984-02-01	35/22777	0.00738937	0.0485557	0.0332775	ENSMUSG00000032487/ENSMUSG00000028004	2
GO:0002790	GO:0002790	peptide secretion	1984-05-01	329/22777	0.00743101	0.0486881	0.0333683	ENSMUSG00000028004/ENSMUSG00000021647/ENSMUSG00000035828/ENSMUSG00000076431/ENSMUSG00000038894	5
GO:0019217	GO:0019217	regulation of fatty acid metabolic process	1984-03-01	108/22777	0.00747886	0.0488604	0.0334864	ENSMUSG00000032487/ENSMUSG00000028341/ENSMUSG00000038894	3
GO:0090130	GO:0090130	tissue migration	1984-05-01	330/22777	0.00752391	0.0489916	0.0335763	ENSMUSG00000023034/ENSMUSG00000032487/ENSMUSG00000052684/ENSMUSG00000003032/ENSMUSG00000038894	5
GO:0043588	GO:0043588	skin development	1984-05-01	331/22777	0.00761763	0.0489916	0.0335763	ENSMUSG00000032487/ENSMUSG00000021765/ENSMUSG00000044471/ENSMUSG00000029135/ENSMUSG00000003032	5
GO:0030307	GO:0030307	positive regulation of cell growth	1984-04-01	210/22777	0.0076286	0.0489916	0.0335763	ENSMUSG00000035283/ENSMUSG00000048482/ENSMUSG00000051243/ENSMUSG00000019970	4
GO:0098739	GO:0098739	import across plasma membrane	1984-04-01	210/22777	0.0076286	0.0489916	0.0335763	ENSMUSG00000026360/ENSMUSG00000035283/ENSMUSG00000038530/ENSMUSG00000038894	4
GO:1902107	GO:1902107	positive regulation of leukocyte differentiation	1984-04-01	210/22777	0.0076286	0.0489916	0.0335763	ENSMUSG00000021250/ENSMUSG00000032501/ENSMUSG00000052684/ENSMUSG00000076431	4
GO:1903708	GO:1903708	positive regulation of hemopoiesis	1984-04-01	210/22777	0.0076286	0.0489916	0.0335763	ENSMUSG00000021250/ENSMUSG00000032501/ENSMUSG00000052684/ENSMUSG00000076431	4
GO:0032611	GO:0032611	interleukin-1 beta production	1984-03-01	109/22777	0.00767033	0.0491204	0.0336646	ENSMUSG00000028195/ENSMUSG00000031103/ENSMUSG00000038418	3
GO:0046890	GO:0046890	regulation of lipid biosynthetic process	1984-04-01	211/22777	0.00775457	0.0493885	0.0338483	ENSMUSG00000028195/ENSMUSG00000032487/ENSMUSG00000038418/ENSMUSG00000024042	4
GO:0000132	GO:0000132	establishment of mitotic spindle orientation	1984-02-01	36/22777	0.00780543	0.0493885	0.0338483	ENSMUSG00000022114/ENSMUSG00000037211	2
GO:0010719	GO:0010719	negative regulation of epithelial to mesenchymal transition	1984-02-01	36/22777	0.00780543	0.0493885	0.0338483	ENSMUSG00000022114/ENSMUSG00000037211	2
GO:0046686	GO:0046686	response to cadmium ion	1984-02-01	36/22777	0.00780543	0.0493885	0.0338483	ENSMUSG00000021250/ENSMUSG00000052684	2
GO:0034248	GO:0034248	regulation of amide metabolic process	1984-06-01	470/22777	0.00784583	0.0493885	0.0338483	ENSMUSG00000028195/ENSMUSG00000020423/ENSMUSG00000026360/ENSMUSG00000037573/ENSMUSG00000076431/ENSMUSG00000020893	6
GO:0032890	GO:0032890	regulation of organic acid transport	1984-03-01	110/22777	0.00786469	0.0493885	0.0338483	ENSMUSG00000026360/ENSMUSG00000038530/ENSMUSG00000038894	3
GO:0055013	GO:0055013	cardiac muscle cell development	1984-03-01	110/22777	0.00786469	0.0493885	0.0338483	ENSMUSG00000026360/ENSMUSG00000035283/ENSMUSG00000038530	3
GO:0048562	GO:0048562	embryonic organ morphogenesis	1984-05-01	334/22777	0.00790366	0.0494961	0.0339221	ENSMUSG00000039910/ENSMUSG00000037169/ENSMUSG00000022114/ENSMUSG00000028341/ENSMUSG00000026814	5
GO:0001822	GO:0001822	kidney development	1984-05-01	335/22777	0.00800064	0.0499655	0.0342437	ENSMUSG00000038418/ENSMUSG00000048482/ENSMUSG00000034640/ENSMUSG00000037211/ENSMUSG00000076431	5
