# Supplementary material for: RNA Sequencing Demonstrates Ex Vivo Neocortical Transcriptomic Changes Induced by Epileptiform Activity in Male and Female Mice
Source: eNeuro. 2024 May 10;11(5):ENEURO.0520-23.2024. doi: 10.1523/ENEURO.0520-23.2024 (PMC11129778; doi:10.1523/ENEURO.0520-23.2024)
Supplement: Extended Data 6-2 — Comprehensive list of the Complete Gene Set from Soon et al. (2023) and list of overlapped genes. Download Extended Data 6-2, XLS file. [file eneuro-11-ENEURO.0520-23.2024-s007.xls]

## Sheet: Comparison Gene Set
	X	logFC	logCPM	F	PValue	FDR	Rank	Gene	Type
1	ENSMUSG00000028967	1.72484	5.36533	555.114	2.8e-11	2.66e-07	1	Errfi1	protein_coding
2	ENSMUSG00000022893	2.6756	4.13797	527.092	3.77e-11	2.66e-07	2	Adamts1	protein_coding
3	ENSMUSG00000039634	2.08382	4.48985	423.224	1.34e-10	5.58e-07	3	Zfp189	protein_coding
4	ENSMUSG00000111521	1.92299	3.53718	408.531	1.64e-10	5.58e-07	4	Gm48529	lncRNA
5	ENSMUSG00000034336	1.54	6.9281	386.691	2.24e-10	5.58e-07	5	Ina	protein_coding
6	ENSMUSG00000038894	1.7476	5.69035	382.367	2.39e-10	5.58e-07	6	Irs2	protein_coding
7	ENSMUSG00000026826	1.91206	6.63114	372.811	2.77e-10	5.58e-07	7	Nr4a2	protein_coding
8	ENSMUSG00000029177	2.8919	3.45923	352.557	3.81e-10	6.72e-07	8	Cenpa	protein_coding
9	ENSMUSG00000021453	2.86559	5.0988	342.019	6.16e-10	8.7e-07	9	Gadd45g	protein_coding
10	ENSMUSG00000109198	2.75023	3.52405	324.029	6.16e-10	8.7e-07	10	D7Bwg0826e	TEC
11	ENSMUSG00000040152	3.26707	3.03925	298.752	9.79e-10	1.03e-06	11	Thbs1	protein_coding
12	ENSMUSG00000033316	1.67704	7.25807	298.734	9.79e-10	1.03e-06	12	Galnt9	protein_coding
13	ENSMUSG00000016559	1.27598	7.25873	298.118	9.91e-10	1.03e-06	13	H3f3b	protein_coding
14	ENSMUSG00000018661	-1.0695	6.45766	296.441	1.02e-09	1.03e-06	14	Cog1	protein_coding
15	ENSMUSG00000048285	1.41265	7.61194	288.707	1.19e-09	1.12e-06	15	Frmd6	protein_coding
16	ENSMUSG00000067578	1.83602	5.12278	268.608	1.79e-09	1.58e-06	16	Cbln4	protein_coding
17	ENSMUSG00000037112	1.52228	6.28085	265.598	1.91e-09	1.58e-06	17	Sik2	protein_coding
18	ENSMUSG00000030103	1.15863	6.87737	259.747	2.16e-09	1.7e-06	18	Bhlhe40	protein_coding
19	ENSMUSG00000043831	-1.25987	5.42166	255.035	2.4e-09	1.7e-06	19	Lysmd4	protein_coding
20	ENSMUSG00000026628	4.61913	1.74194	254.784	2.41e-09	1.7e-06	20	Atf3	protein_coding
21	ENSMUSG00000098589	-1.91869	3.28866	237.307	3.6e-09	2.4e-06	21	NA	NA
23	ENSMUSG00000008475	1.00566	6.12283	229.762	4.32e-09	2.58e-06	23	Arpc5	protein_coding
24	ENSMUSG00000026773	1.62814	5.60796	228.22	4.49e-09	2.58e-06	24	Pfkfb3	protein_coding
25	ENSMUSG00000001964	1.28088	4.6953	227.538	4.57e-09	2.58e-06	25	Emd	protein_coding
27	ENSMUSG00000027752	-1.16726	5.24967	220.009	5.52e-09	2.85e-06	27	Exosc8	protein_coding
28	ENSMUSG00000026360	1.23374	5.17643	219.053	5.65e-09	2.85e-06	28	Rgs2	protein_coding
29	ENSMUSG00000048701	1.20579	6.0648	214.501	6.36e-09	3.1e-06	29	Ccdc6	protein_coding
30	ENSMUSG00000041308	1.05464	6.67208	211.824	6.83e-09	3.21e-06	30	Sntb2	protein_coding
31	ENSMUSG00000056708	1.18528	6.31766	202.716	8.73e-09	3.87e-06	31	Ier5	protein_coding
32	ENSMUSG00000102411	-1.70327	2.83317	202.544	8.77e-09	3.87e-06	32	Gm36936	TEC
33	ENSMUSG00000001627	1.35178	6.29862	200.298	9.34e-09	3.99e-06	33	Ifrd1	protein_coding
34	ENSMUSG00000024042	2.71498	4.84616	228.694	9.69e-09	4.02e-06	34	Sik1	protein_coding
35	ENSMUSG00000103928	-1.75497	3.41821	196.679	1.03e-08	4.08e-06	35	Gm37893	TEC
36	ENSMUSG00000028382	1.1871	5.30617	196.417	1.04e-08	4.08e-06	36	Ptbp3	protein_coding
37	ENSMUSG00000006304	1.00868	6.80562	191.62	1.2e-08	4.56e-06	37	Arpc2	protein_coding
38	ENSMUSG00000063488	-1.45303	3.84972	190.156	1.25e-08	4.62e-06	38	Zkscan7	protein_coding
39	ENSMUSG00000063179	-1.25894	5.90381	189.362	1.28e-08	4.62e-06	39	Pstk	protein_coding
41	ENSMUSG00000042622	4.09752	1.67786	184.699	1.47e-08	5.05e-06	41	Maff	protein_coding
42	ENSMUSG00000042216	1.27913	8.19103	177.597	1.83e-08	6.13e-06	42	Sgsm1	protein_coding
44	ENSMUSG00000061013	-1.23544	5.60209	175.759	1.93e-08	6.13e-06	44	Mkx	protein_coding
45	ENSMUSG00000024095	1.13271	7.87835	175.269	1.96e-08	6.13e-06	45	Hnrnpll	protein_coding
46	ENSMUSG00000053164	1.69635	2.5578	174.737	2e-08	6.13e-06	46	Gpr21	protein_coding
48	ENSMUSG00000007617	2.13308	8.31414	188.009	2.31e-08	6.65e-06	48	Homer1	protein_coding
49	ENSMUSG00000103926	-2.98166	0.51893	170.103	2.32e-08	6.65e-06	49	Gm37894	TEC
50	ENSMUSG00000032846	1.18327	6.34316	169.591	2.36e-08	6.65e-06	50	Zswim6	protein_coding
52	ENSMUSG00000030956	1.19617	5.44268	167.831	2.5e-08	6.76e-06	52	Fam53b	protein_coding
53	ENSMUSG00000023805	1.07491	6.85157	167.33	2.54e-08	6.76e-06	53	Synj2	protein_coding
54	ENSMUSG00000020137	-1.38977	4.22216	166.084	2.65e-08	6.92e-06	54	Thap2	protein_coding
55	ENSMUSG00000034765	2.19018	4.84359	178.927	2.8e-08	7.18e-06	55	Dusp5	protein_coding
56	ENSMUSG00000024136	-1.47959	4.34728	163.628	2.87e-08	7.24e-06	56	Dnase1l2	protein_coding
57	ENSMUSG00000051855	1.81935	5.57778	170.197	2.98e-08	7.37e-06	57	Mest	protein_coding
59	ENSMUSG00000026819	1.17104	6.53786	159.362	3.32e-08	7.95e-06	59	Slc25a25	protein_coding
61	ENSMUSG00000017418	1.59796	5.54903	158.031	3.83e-08	8.54e-06	61	Arl5b	protein_coding
63	ENSMUSG00000027679	-1.1965	3.69498	155.049	3.87e-08	8.54e-06	63	Dnajc19	protein_coding
64	ENSMUSG00000019960	1.73628	6.59637	165.168	3.89e-08	8.54e-06	64	Dusp6	protein_coding
66	ENSMUSG00000032402	1.23875	7.02113	153.897	4.03e-08	8.59e-06	66	Smad3	protein_coding
68	ENSMUSG00000118369	-1.69192	2.71347	153.117	4.14e-08	8.6e-06	68	Gm30541	lncRNA
71	ENSMUSG00000103280	2.19044	1.40318	150.079	4.63e-08	9.2e-06	71	Gm37277	TEC
72	ENSMUSG00000033730	1.56738	7.09173	151.911	4.87e-08	9.32e-06	72	Egr3	protein_coding
73	ENSMUSG00000016179	1.61999	6.3484	154.541	4.91e-08	9.32e-06	73	Camk1g	protein_coding
74	ENSMUSG00000028413	1.64214	4.39899	148.469	4.92e-08	9.32e-06	74	B4galt1	protein_coding
75	ENSMUSG00000032487	1.94418	5.69733	165.331	5e-08	9.32e-06	75	Ptgs2	protein_coding
77	ENSMUSG00000031700	1.2938	6.65879	145.845	5.41e-08	9.8e-06	77	Gpt2	protein_coding
78	ENSMUSG00000034640	3.1344	5.19214	201.059	5.49e-08	9.8e-06	78	Tiparp	protein_coding
79	ENSMUSG00000074580	2.89374	1.95983	145.486	5.49e-08	9.8e-06	79	4931440P22Rik	transcribed_processed_pseudogene
80	ENSMUSG00000107300	2.58101	4.17056	163.017	5.82e-08	1e-05	80	Gm43279	TEC
82	ENSMUSG00000026796	1.17141	5.37177	143.77	5.86e-08	1e-05	82	Niban2	protein_coding
84	ENSMUSG00000026430	1.0532	4.36848	142.016	6.26e-08	1.05e-05	84	Rassf5	protein_coding
86	ENSMUSG00000104728	2.47047	1.01614	140.857	6.55e-08	1.08e-05	86	Gm42462	TEC
91	ENSMUSG00000049649	1.73601	4.39956	140.116	7.21e-08	1.08e-05	91	Gpr3	protein_coding
95	ENSMUSG00000074282	-1.01213	3.96308	137.731	7.41e-08	1.08e-05	95	Zfp94	protein_coding
98	ENSMUSG00000030929	-1.10661	4.83351	137.22	7.56e-08	1.08e-05	98	Eri2	protein_coding
99	ENSMUSG00000021692	-1.04302	5.98476	137.175	7.57e-08	1.08e-05	99	Dimt1	protein_coding
100	ENSMUSG00000110277	-1.66928	4.3361	137.967	7.84e-08	1.09e-05	100	Gm45871	protein_coding
102	ENSMUSG00000045822	-1.4482	3.0864	135.677	8.04e-08	1.09e-05	102	Zswim3	protein_coding
104	ENSMUSG00000087006	2.02626	4.1393	140.247	8.27e-08	1.09e-05	104	Gm13889	protein_coding
105	ENSMUSG00000015312	1.88646	4.81912	143.157	8.35e-08	1.09e-05	105	Gadd45b	protein_coding
108	ENSMUSG00000032501	1.51919	4.85276	136.065	8.46e-08	1.09e-05	108	Trib1	protein_coding
109	ENSMUSG00000097183	2.04596	2.96308	134.389	8.47e-08	1.09e-05	109	Gm17501	lncRNA
110	ENSMUSG00000003228	1.19434	3.80601	134.334	8.49e-08	1.09e-05	110	Grk5	protein_coding
111	ENSMUSG00000032515	1.95968	4.90543	145.459	8.74e-08	1.11e-05	111	Csrnp1	protein_coding
112	ENSMUSG00000032593	1.79611	2.85627	132.643	9.09e-08	1.15e-05	112	Amigo3	protein_coding
115	ENSMUSG00000000489	1.28171	5.61768	131.54	9.52e-08	1.17e-05	115	Pdgfb	protein_coding
116	ENSMUSG00000035234	-1.36699	2.95265	130.926	9.76e-08	1.19e-05	116	Abraxas1	protein_coding
117	ENSMUSG00000054717	2.31306	3.03342	132.259	9.86e-08	1.19e-05	117	Hmgb2	protein_coding
119	ENSMUSG00000044134	-1.29371	4.13457	129.549	1.03e-07	1.22e-05	119	Pheta1	protein_coding
121	ENSMUSG00000044783	-1.01241	7.53562	129.071	1.06e-07	1.23e-05	121	Hjurp	protein_coding
124	ENSMUSG00000037992	1.87927	4.4247	133.209	1.1e-07	1.25e-05	124	Rara	protein_coding
127	ENSMUSG00000045746	-2.44967	1.26048	127.104	1.15e-07	1.27e-05	127	B230317F23Rik	lncRNA
128	ENSMUSG00000053475	2.82489	2.57093	129.085	1.15e-07	1.27e-05	128	Tnfaip6	protein_coding
131	ENSMUSG00000020910	-1.24422	4.01757	125.978	1.2e-07	1.29e-05	131	Adprm	protein_coding
134	ENSMUSG00000029198	1.14837	4.5365	125.561	1.23e-07	1.29e-05	134	Grpel1	protein_coding
135	ENSMUSG00000031953	-1.87081	2.4765	125.254	1.24e-07	1.3e-05	135	Tmem170	protein_coding
137	ENSMUSG00000026478	1.15837	6.05203	123.715	1.33e-07	1.37e-05	137	Lamc1	protein_coding
139	ENSMUSG00000032536	1.24781	7.90393	123.164	1.36e-07	1.37e-05	139	Trak1	protein_coding
140	ENSMUSG00000031799	1.33937	3.69368	123.094	1.36e-07	1.37e-05	140	Tpm4	protein_coding
142	ENSMUSG00000003271	1.24859	3.18356	122.204	1.42e-07	1.41e-05	142	Sult2b1	protein_coding
145	ENSMUSG00000037447	1.37663	3.55908	120.287	1.55e-07	1.49e-05	145	Arid5a	protein_coding
150	ENSMUSG00000050608	1.08999	6.18151	118.995	1.64e-07	1.53e-05	150	Micos10	protein_coding
151	ENSMUSG00000056260	1.1207	5.7265	118.967	1.64e-07	1.53e-05	151	Lrif1	protein_coding
152	ENSMUSG00000072969	1.35165	5.84426	120.512	1.66e-07	1.54e-05	152	Armcx5	protein_coding
153	ENSMUSG00000057858	-1.4958	3.39114	118.6	1.67e-07	1.54e-05	153	Fam204a	protein_coding
154	ENSMUSG00000035828	1.65765	6.04641	130.521	1.7e-07	1.56e-05	154	Pim3	protein_coding
155	ENSMUSG00000117628	2.67329	1.0557	117.969	1.72e-07	1.56e-05	155	Gm50012	lncRNA
158	ENSMUSG00000104814	-1.15123	5.2849	115.934	1.89e-07	1.68e-05	158	Gm42979	TEC
159	ENSMUSG00000089706	1.38511	6.06852	119.488	1.89e-07	1.68e-05	159	B230216N24Rik	lncRNA
160	ENSMUSG00000022176	1.35283	4.05266	115.335	1.94e-07	1.71e-05	160	Rem2	protein_coding
161	ENSMUSG00000048755	-1.03608	4.52731	115.047	1.97e-07	1.72e-05	161	Mcat	protein_coding
162	ENSMUSG00000032020	1.20865	4.11822	114.507	2.02e-07	1.75e-05	162	Ubash3b	protein_coding
163	ENSMUSG00000046793	-1.12904	5.2032	114.316	2.03e-07	1.75e-05	163	Gpr61	protein_coding
165	ENSMUSG00000030532	-1.10826	3.25475	114.252	2.04e-07	1.75e-05	165	Hddc3	protein_coding
166	ENSMUSG00000096169	2.10706	1.74682	114.07	2.06e-07	1.75e-05	166	Olfr1564	protein_coding
167	ENSMUSG00000031609	1.98959	2.9919	113.708	2.09e-07	1.77e-05	167	Sap30	protein_coding
168	ENSMUSG00000059991	1.37792	6.47581	116.885	2.13e-07	1.79e-05	168	Nptx2	protein_coding
169	ENSMUSG00000028945	1.07202	5.96924	112.866	2.18e-07	1.82e-05	169	Rheb	protein_coding
170	ENSMUSG00000097515	-2.34072	1.43148	112.748	2.19e-07	1.82e-05	170	1700040D17Rik	lncRNA
171	ENSMUSG00000021257	-1.12377	3.29884	112.499	2.22e-07	1.83e-05	171	Angel1	protein_coding
173	ENSMUSG00000003545	3.69304	6.14366	200.475	2.34e-07	1.9e-05	173	Fosb	protein_coding
174	ENSMUSG00000046516	-1.83586	4.35349	117.7	2.35e-07	1.9e-05	174	Cox17	protein_coding
176	ENSMUSG00000118423	1.73973	2.22434	110.983	2.39e-07	1.91e-05	176	Lrrc70	transcribed_unitary_pseudogene
179	ENSMUSG00000030782	1.31408	4.35076	109.791	2.53e-07	1.99e-05	179	Tgfb1i1	protein_coding
180	ENSMUSG00000034936	2.06086	4.53505	123.165	2.6e-07	2.04e-05	180	Arl4d	protein_coding
184	ENSMUSG00000109005	1.58884	1.82958	107.31	2.86e-07	2.18e-05	184	Gm45221	TEC
185	ENSMUSG00000020601	1.32291	5.45184	108.866	2.86e-07	2.18e-05	185	Trib2	protein_coding
189	ENSMUSG00000002983	1.19454	3.19791	105.904	3.07e-07	2.29e-05	189	Relb	protein_coding
190	ENSMUSG00000057329	1.11019	3.82702	105.287	3.16e-07	2.33e-05	190	Bcl2	protein_coding
192	ENSMUSG00000043385	1.68809	1.02777	105.198	3.18e-07	2.33e-05	192	Olfr267	protein_coding
195	ENSMUSG00000004530	1.02917	6.31958	104.636	3.27e-07	2.35e-05	195	Coro1c	protein_coding
197	ENSMUSG00000028645	1.2249	5.46598	105.713	3.28e-07	2.35e-05	197	Slc2a1	protein_coding
198	ENSMUSG00000028634	1.04501	6.3826	104.414	3.31e-07	2.35e-05	198	Hivep3	protein_coding
202	ENSMUSG00000023067	1.231	4.39622	102.695	3.61e-07	2.52e-05	202	Cdkn1a	protein_coding
203	ENSMUSG00000113529	-1.77601	2.11219	102.461	3.66e-07	2.54e-05	203	Gm47484	lncRNA
205	ENSMUSG00000018143	1.69831	3.65125	103.32	3.7e-07	2.55e-05	205	Mafk	protein_coding
207	ENSMUSG00000065537	3.36862	2.44317	111.53	3.83e-07	2.61e-05	207	Mir132	miRNA
209	ENSMUSG00000056941	-1.02431	4.82677	101.174	3.91e-07	2.64e-05	209	Commd7	protein_coding
210	ENSMUSG00000049892	1.39573	3.25587	101.043	3.94e-07	2.65e-05	210	Rasd1	protein_coding
215	ENSMUSG00000105613	-2.21355	3.02132	102.603	4.05e-07	2.65e-05	215	Gm43684	TEC
220	ENSMUSG00000113440	-1.72069	1.8266	99.9343	4.18e-07	2.67e-05	220	Gm46404	lncRNA
223	ENSMUSG00000021417	-1.05754	3.64382	99.4303	4.29e-07	2.71e-05	223	Eci2	protein_coding
226	ENSMUSG00000053560	2.2788	3.74799	109.905	4.41e-07	2.75e-05	226	Ier2	protein_coding
228	ENSMUSG00000036492	1.35455	4.21683	98.4734	4.52e-07	2.79e-05	228	Rnf39	protein_coding
236	ENSMUSG00000004661	1.00553	4.42115	96.8975	4.92e-07	2.94e-05	236	Arid3b	protein_coding
237	ENSMUSG00000101599	-1.01598	3.98763	96.8104	4.94e-07	2.94e-05	237	Gm20342	lncRNA
246	ENSMUSG00000085067	-1.2994	3.81386	95.117	5.43e-07	3.1e-05	246	Gm15631	lncRNA
249	ENSMUSG00000020893	1.995	8.44048	113.123	5.63e-07	3.19e-05	249	Per1	protein_coding
252	ENSMUSG00000091722	1.31502	2.66997	94.1057	5.74e-07	3.22e-05	252	Siah3	protein_coding
257	ENSMUSG00000016494	-1.02042	6.75292	93.5193	5.94e-07	3.25e-05	257	Cd34	protein_coding
265	ENSMUSG00000042507	1.11149	5.48329	92.5731	6.37e-07	3.39e-05	265	Mideas	protein_coding
268	ENSMUSG00000037933	-1.17048	6.8808	92.8952	6.6e-07	3.48e-05	268	Bicd2	protein_coding
269	ENSMUSG00000040435	1.37989	4.40021	92.2683	6.73e-07	3.5e-05	269	Ppp1r15a	protein_coding
272	ENSMUSG00000112254	1.61261	1.62593	91.2753	6.75e-07	3.5e-05	272	Gm47690	TEC
273	ENSMUSG00000111063	-1.59358	1.69314	91.1135	6.81e-07	3.51e-05	273	Zfp660	lncRNA
275	ENSMUSG00000110791	1.7739	1.22411	91.0149	6.85e-07	3.51e-05	275	Gm47508	TEC
281	ENSMUSG00000109829	-1.12979	4.09463	90.2982	7.14e-07	3.58e-05	281	Gm45605	lncRNA
286	ENSMUSG00000022443	1.06004	7.94923	90.0517	7.25e-07	3.58e-05	286	Myh9	protein_coding
289	ENSMUSG00000071192	2.35506	2.2965	90.6685	7.37e-07	3.6e-05	289	Wfikkn1	protein_coding
294	ENSMUSG00000018476	1.79071	6.69953	106.086	7.69e-07	3.69e-05	294	Kdm6b	protein_coding
304	ENSMUSG00000007613	1.16238	4.02044	87.2747	8.54e-07	3.96e-05	304	Tgfbr1	protein_coding
311	ENSMUSG00000059325	1.07739	2.65963	86.4337	8.99e-07	4.08e-05	311	Hopx	protein_coding
312	ENSMUSG00000002797	-1.13113	3.39343	86.3686	9.02e-07	4.08e-05	312	Ggct	protein_coding
318	ENSMUSG00000020038	1.01145	3.62274	85.8462	9.31e-07	4.09e-05	318	Cry1	protein_coding
322	ENSMUSG00000106858	1.68286	1.67683	85.8041	9.34e-07	4.09e-05	322	Gm43844	TEC
323	ENSMUSG00000110156	-1.45011	2.2417	85.3875	9.58e-07	4.17e-05	323	Gm42067	lncRNA
326	ENSMUSG00000086769	-1.3129	1.7499	85.2776	9.64e-07	4.17e-05	326	Gm15587	lncRNA
332	ENSMUSG00000101892	-1.32748	3.14859	84.714	9.98e-07	4.24e-05	332	9130401M01Rik	protein_coding
333	ENSMUSG00000049577	1.15738	4.38146	84.6168	1e-06	4.26e-05	333	Zfpm1	protein_coding
334	ENSMUSG00000087497	-1.1157	3.11548	83.9648	1.05e-06	4.41e-05	334	2810001G20Rik	lncRNA
338	ENSMUSG00000055900	-1.03127	3.54454	82.8768	1.12e-06	4.67e-05	338	Tmem69	protein_coding
340	ENSMUSG00000036151	-1.36809	3.59747	82.5905	1.14e-06	4.73e-05	340	Tm6sf2	protein_coding
348	ENSMUSG00000026107	-1.5374	4.24937	84.5672	1.21e-06	4.87e-05	348	Nabp1	protein_coding
349	ENSMUSG00000042608	1.22791	6.25083	85.6903	1.21e-06	4.87e-05	349	Stk40	protein_coding
350	ENSMUSG00000016526	1.11273	3.40561	81.6104	1.21e-06	4.87e-05	350	Dyrk3	protein_coding
351	ENSMUSG00000079645	-1.20445	2.63814	81.6086	1.21e-06	4.87e-05	351	Gm17193	lncRNA
353	ENSMUSG00000006585	1.81768	1.57428	81.5309	1.22e-06	4.87e-05	353	Cdt1	protein_coding
354	ENSMUSG00000021040	-1.07292	3.88965	81.4997	1.22e-06	4.87e-05	354	Slirp	protein_coding
357	ENSMUSG00000048406	-1.29871	2.12588	81.1851	1.25e-06	4.93e-05	357	B330016D10Rik	pseudogene
363	ENSMUSG00000056153	-1.21734	4.23391	80.371	1.31e-06	5.11e-05	363	Socs6	protein_coding
367	ENSMUSG00000028195	4.49676	5.31151	156.801	1.38e-06	5.31e-05	367	Ccn1	protein_coding
377	ENSMUSG00000069206	-1.21643	3.70274	78.5891	1.48e-06	5.52e-05	377	Zfp874a	protein_coding
378	ENSMUSG00000109366	-1.26971	2.08831	78.5273	1.48e-06	5.53e-05	378	Gm44698	lncRNA
384	ENSMUSG00000114241	-1.55161	0.635405	78.1323	1.52e-06	5.59e-05	384	Gm30108	lncRNA
386	ENSMUSG00000097292	-1.3161	2.76071	77.299	1.61e-06	5.87e-05	386	A230107N01Rik	lncRNA
387	ENSMUSG00000032058	1.19226	5.42618	79.2593	1.61e-06	5.87e-05	387	Ppp2r1b	protein_coding
396	ENSMUSG00000030486	-1.16067	3.16925	76.7424	1.67e-06	5.94e-05	396	Zfp108	protein_coding
397	ENSMUSG00000020423	2.04369	5.45075	98.6314	1.67e-06	5.94e-05	397	Btg2	protein_coding
398	ENSMUSG00000105745	1.37287	1.1585	76.6569	1.68e-06	5.95e-05	398	Gm42521	TEC
401	ENSMUSG00000043259	1.06158	6.75842	77.459	1.69e-06	5.96e-05	401	Fam13c	protein_coding
403	ENSMUSG00000031530	1.3997	3.56907	76.6426	1.7e-06	5.97e-05	403	Dusp4	protein_coding
409	ENSMUSG00000031489	-1.11392	2.46319	75.5903	1.8e-06	6.19e-05	409	Adrb3	protein_coding
413	ENSMUSG00000113204	-1.1706	4.50226	76.1958	1.82e-06	6.19e-05	413	Gm46430	lncRNA
414	ENSMUSG00000020513	-1.19097	3.64501	75.4864	1.82e-06	6.19e-05	414	Tubd1	protein_coding
416	ENSMUSG00000110834	-1.11994	2.55392	75.0451	1.87e-06	6.34e-05	416	Gm39469	lncRNA
423	ENSMUSG00000042903	-1.35317	2.93763	74.5644	1.94e-06	6.46e-05	423	Foxo4	protein_coding
427	ENSMUSG00000104018	-1.18319	2.57327	74.1254	1.99e-06	6.59e-05	427	4833412K13Rik	TEC
429	ENSMUSG00000069899	1.32542	1.23194	73.9799	2.01e-06	6.61e-05	429	Gm12166	protein_coding
433	ENSMUSG00000117069	-1.82055	1.11639	73.8983	2.03e-06	6.61e-05	433	Gm49894	lncRNA
435	ENSMUSG00000005447	1.24319	2.48995	73.636	2.06e-06	6.69e-05	435	Pafah1b3	protein_coding
437	ENSMUSG00000029135	1.63307	5.86468	86.2863	2.07e-06	6.7e-05	437	Fosl2	protein_coding
439	ENSMUSG00000055044	1.24466	2.38285	73.2188	2.12e-06	6.81e-05	439	Pdlim1	protein_coding
442	ENSMUSG00000022828	-1.00039	3.21587	72.9199	2.17e-06	6.93e-05	442	Gtf2e1	protein_coding
446	ENSMUSG00000051339	1.04603	6.45105	73.5698	2.24e-06	7.08e-05	446	2900026A02Rik	protein_coding
448	ENSMUSG00000108197	1.76429	2.08319	72.3624	2.26e-06	7.08e-05	448	Gm44214	lncRNA
456	ENSMUSG00000104253	-1.4712	1.73717	71.8563	2.34e-06	7.24e-05	456	Gm37174	TEC
461	ENSMUSG00000083246	-1.3821	2.01851	71.2996	2.43e-06	7.46e-05	461	Gm11839	processed_pseudogene
463	ENSMUSG00000087269	-1.45879	1.9897	70.9097	2.5e-06	7.63e-05	463	D330023K18Rik	lncRNA
466	ENSMUSG00000090799	-1.07149	4.24982	70.6905	2.54e-06	7.7e-05	466	Klhl33	protein_coding
467	ENSMUSG00000000282	1.36561	5.98841	78.4029	2.55e-06	7.7e-05	467	Mnt	protein_coding
469	ENSMUSG00000105556	-1.46433	2.75396	70.3998	2.6e-06	7.8e-05	469	Gm43080	TEC
473	ENSMUSG00000091530	1.24713	1.71645	70.2951	2.62e-06	7.8e-05	473	Cldn20	processed_pseudogene
480	ENSMUSG00000074629	-1.21983	1.87564	69.8269	2.71e-06	7.97e-05	480	4930518I15Rik	TEC
481	ENSMUSG00000035109	1.11374	3.39209	69.7695	2.72e-06	7.98e-05	481	Shc4	protein_coding
483	ENSMUSG00000057359	-1.02732	4.28714	69.6146	2.75e-06	8.04e-05	483	Gm17494	lncRNA
484	ENSMUSG00000078861	-1.02779	2.57929	69.5746	2.76e-06	8.05e-05	484	Zfp931	protein_coding
490	ENSMUSG00000027368	1.3613	1.15029	69.0088	2.88e-06	8.28e-05	490	Dusp2	protein_coding
492	ENSMUSG00000054426	-1.49735	1.89849	68.8704	2.91e-06	8.34e-05	492	A930005H10Rik	lncRNA
493	ENSMUSG00000024228	-2.02614	2.2675	69.395	2.92e-06	8.37e-05	493	Nudt12	protein_coding
502	ENSMUSG00000064566	-1.53653	1.5405	68.1859	3.06e-06	8.6e-05	502	Gm24144	snRNA
503	ENSMUSG00000006763	-1.03658	4.27878	68.1256	3.07e-06	8.6e-05	503	Saal1	protein_coding
504	ENSMUSG00000106019	-1.13382	3.21947	68.1239	3.07e-06	8.6e-05	504	Gm43672	lncRNA
508	ENSMUSG00000097217	-1.23015	1.64739	67.5727	3.2e-06	8.88e-05	508	Gm26549	lncRNA
509	ENSMUSG00000108738	-1.11636	2.24892	67.5635	3.2e-06	8.88e-05	509	Gm44777	lncRNA
513	ENSMUSG00000029209	-1.17963	4.426	67.999	3.24e-06	8.92e-05	513	Gnpda2	protein_coding
516	ENSMUSG00000061286	-1.28697	3.70166	67.7981	3.29e-06	8.98e-05	516	Exosc5	protein_coding
525	ENSMUSG00000097309	-1.53567	1.13522	66.4667	3.48e-06	9.36e-05	525	Gm17249	lncRNA
531	ENSMUSG00000029641	1.53575	2.65255	65.8506	3.65e-06	9.7e-05	531	Rasl11a	protein_coding
532	ENSMUSG00000095193	-2.48316	1.3447	66.3751	3.66e-06	9.72e-05	532	Gm20939	lncRNA
534	ENSMUSG00000084899	1.13776	3.32839	65.6106	3.72e-06	9.83e-05	534	Gm15344	lncRNA
540	ENSMUSG00000095789	-1.62301	0.789442	64.9797	3.9e-06	0.000102039	540	Nupr1l	protein_coding
541	ENSMUSG00000083674	-1.26835	2.54763	64.9204	3.92e-06	0.000102321	541	Zfp133-ps	transcribed_unitary_pseudogene
542	ENSMUSG00000078994	-1.27984	1.25108	64.8914	3.93e-06	0.000102363	542	Zfp429	protein_coding
550	ENSMUSG00000060121	-1.2931	3.4563	64.5919	4.02e-06	0.000103259	550	Gemin2	protein_coding
555	ENSMUSG00000035067	1.203	3.77514	64.1696	4.16e-06	0.000105894	555	Xkr6	protein_coding
556	ENSMUSG00000115360	-1.03038	3.77897	64.115	4.18e-06	0.000106037	556	Gm48932	TEC
566	ENSMUSG00000072582	-1.00203	2.56222	63.7353	4.3e-06	0.0001073	566	Ptrh2	protein_coding
567	ENSMUSG00000047606	-1.18594	2.86045	63.7165	4.31e-06	0.0001073	567	Ankrd34c	protein_coding
569	ENSMUSG00000105139	-1.28619	2.13835	63.5189	4.38e-06	0.000108609	569	Gm19391	lncRNA
571	ENSMUSG00000097781	-1.22404	1.69502	63.4555	4.4e-06	0.000108702	571	9330136K24Rik	lncRNA
573	ENSMUSG00000021822	-1.7278	2.0468	63.3929	4.42e-06	0.000108702	573	Plau	protein_coding
574	ENSMUSG00000086477	-1.13102	2.51071	63.381	4.43e-06	0.000108702	574	Gm15506	transcribed_unitary_pseudogene
575	ENSMUSG00000003541	1.20703	2.42265	63.3759	4.43e-06	0.000108702	575	Ier3	protein_coding
582	ENSMUSG00000085609	2.7303	6.8187	104.216	4.59e-06	0.000111306	582	1700016P03Rik	lncRNA
583	ENSMUSG00000110945	-1.04465	2.9381	62.887	4.6e-06	0.000111471	583	Gm9856	lncRNA
588	ENSMUSG00000028214	2.47558	1.29211	63.2596	4.7e-06	0.000112793	588	Gem	protein_coding
589	ENSMUSG00000097613	-1.45391	1.40077	62.5926	4.71e-06	0.000112793	589	Gm17597	lncRNA
593	ENSMUSG00000089824	1.02719	3.52201	62.4442	4.77e-06	0.000113415	593	Rbm12	protein_coding
606	ENSMUSG00000022313	-1.30386	2.02013	61.7602	5.04e-06	0.000117436	606	Utp23	protein_coding
608	ENSMUSG00000044952	-1.19037	2.5901	61.6241	5.1e-06	0.000118352	608	Kctd21	protein_coding
609	ENSMUSG00000027947	1.79087	2.53232	62.1187	5.11e-06	0.000118363	609	Il6ra	protein_coding
612	ENSMUSG00000097699	-1.30148	2.21883	61.3803	5.2e-06	0.000119806	612	5430400D12Rik	lncRNA
613	ENSMUSG00000043510	-1.21026	1.48895	61.3739	5.2e-06	0.000119806	613	Hscb	protein_coding
617	ENSMUSG00000021365	1.26345	2.94172	61.132	5.31e-06	0.000121115	617	Nedd9	protein_coding
618	ENSMUSG00000058900	-1.0604	2.43568	61.1231	5.31e-06	0.000121115	618	Rsl1	protein_coding
619	ENSMUSG00000117172	-1.47981	2.85126	61.122	5.31e-06	0.000121115	619	A230051N06Rik	lncRNA
628	ENSMUSG00000086158	-1.17506	1.61927	60.6079	5.54e-06	0.000124534	628	Ccpg1os	protein_coding
632	ENSMUSG00000020363	-1.17855	3.37908	60.4835	5.6e-06	0.000124982	632	Gfpt2	protein_coding
633	ENSMUSG00000085741	-1.05543	3.79191	60.454	5.61e-06	0.000124982	633	5430405H02Rik	lncRNA
644	ENSMUSG00000106317	1.51319	1.85095	59.254	6.2e-06	0.000135945	644	Gm43848	lncRNA
648	ENSMUSG00000054939	-1.28716	2.99443	58.9937	6.34e-06	0.000137959	648	Zfp174	protein_coding
649	ENSMUSG00000078877	-1.21626	3.23247	58.9877	6.34e-06	0.000137959	649	Gm14295	protein_coding
650	ENSMUSG00000110605	-1.24364	2.18232	58.9666	6.35e-06	0.000137993	650	Gm32856	lncRNA
651	ENSMUSG00000036437	-1.02571	5.12654	59.5047	6.44e-06	0.000139462	651	Npy1r	protein_coding
652	ENSMUSG00000113621	-1.37679	1.94819	58.8051	6.44e-06	0.000139462	652	2900060N12Rik	lncRNA
656	ENSMUSG00000087406	1.81949	0.825787	58.6472	6.53e-06	0.000140201	656	E130215H24Rik	lncRNA
658	ENSMUSG00000066152	-1.05972	3.69858	58.6208	6.54e-06	0.000140201	658	Slc31a2	protein_coding
659	ENSMUSG00000045519	-1.12829	3.64222	58.6054	6.55e-06	0.000140201	659	Zfp560	protein_coding
661	ENSMUSG00000045114	-1.68038	0.957943	58.5276	6.6e-06	0.00014084	661	Prrt2	protein_coding
665	ENSMUSG00000052837	2.97577	6.94616	101.499	6.72e-06	0.000142545	665	Junb	protein_coding
668	ENSMUSG00000031780	1.68583	2.19895	58.0687	6.86e-06	0.000144646	668	Ccl17	protein_coding
672	ENSMUSG00000020895	-1.22557	3.33031	58.0217	6.89e-06	0.000144646	672	Tmem107	protein_coding
674	ENSMUSG00000046865	1.03886	5.16131	58.5817	7.02e-06	0.000147118	674	Fbl	protein_coding
677	ENSMUSG00000053574	-1.07744	3.15238	57.5948	7.14e-06	0.000148942	677	4930563E22Rik	protein_coding
680	ENSMUSG00000054304	-1.48353	1.18053	57.3305	7.31e-06	0.000151707	680	D130007C19Rik	pseudogene
682	ENSMUSG00000117725	-1.14471	3.04988	57.2222	7.38e-06	0.000152462	682	Gm50240	lncRNA
685	ENSMUSG00000092564	-1.24389	2.58148	57.1886	7.4e-06	0.000152462	685	BC051226	lncRNA
686	ENSMUSG00000107937	-1.177	2.10684	57.1043	7.45e-06	0.000153308	686	Gm44200	lncRNA
690	ENSMUSG00000108461	-1.20278	1.7257	57.0189	7.51e-06	0.000153308	690	AV356131	lncRNA
692	ENSMUSG00000071341	3.38026	6.43553	105.346	7.52e-06	0.000153308	692	Egr4	protein_coding
694	ENSMUSG00000052415	1.22915	3.78891	57.3885	7.57e-06	0.000153623	694	Tchh	protein_coding
699	ENSMUSG00000101014	1.4595	1.26602	56.8031	7.65e-06	0.000154241	699	Gm28289	lncRNA
702	ENSMUSG00000085227	-1.16875	1.65746	56.7532	7.68e-06	0.00015434	702	6330418K02Rik	lncRNA
703	ENSMUSG00000043290	-1.09117	2.4173	56.7497	7.69e-06	0.00015434	703	Zfp784	protein_coding
706	ENSMUSG00000048485	-1.22394	1.41959	56.6283	7.77e-06	0.000155322	706	Zbtb8b	protein_coding
708	ENSMUSG00000116226	-1.75748	1.17389	56.4138	7.92e-06	0.00015782	708	Gm49502	TEC
709	ENSMUSG00000103220	2.26709	1.72265	57.2729	7.96e-06	0.000158498	709	Gm37728	TEC
718	ENSMUSG00000105601	-1.7407	1.04734	55.9754	8.23e-06	0.000161741	718	Gm42725	TEC
719	ENSMUSG00000028341	2.3121	5.28975	82.5131	8.27e-06	0.00016238	719	Nr4a3	protein_coding
722	ENSMUSG00000065904	1.48313	1.20582	55.8151	8.34e-06	0.000163141	722	Gm26109	snoRNA
732	ENSMUSG00000021125	1.18358	1.85437	55.4935	8.59e-06	0.000165537	732	Arg2	protein_coding
737	ENSMUSG00000107620	-1.48166	2.6451	55.1948	8.82e-06	0.000168882	737	Gm44256	TEC
742	ENSMUSG00000030031	-1.04119	3.13735	54.897	9.06e-06	0.000172246	742	Kbtbd8	protein_coding
743	ENSMUSG00000102496	-1.65555	3.80195	60.1032	9.07e-06	0.000172246	743	Gm36989	TEC
744	ENSMUSG00000107726	-1.6913	2.50527	55.2629	9.11e-06	0.000172824	744	Gm44037	lncRNA
746	ENSMUSG00000031669	-1.25718	1.07827	54.6818	9.23e-06	0.000174699	746	Gins3	protein_coding
748	ENSMUSG00000025930	-1.23516	1.86739	54.4574	9.42e-06	0.000177307	748	Msc	protein_coding
754	ENSMUSG00000003032	2.18433	1.70299	55.0599	9.52e-06	0.000178267	754	Klf4	protein_coding
757	ENSMUSG00000111443	-1.29248	1.62511	54.1778	9.66e-06	0.000180182	757	Gm46123	lncRNA
762	ENSMUSG00000026096	-1.12806	4.69751	55.2769	9.88e-06	0.000182924	762	Osgepl1	protein_coding
764	ENSMUSG00000037169	-1.24874	2.45282	53.8225	9.98e-06	0.000184398	764	Mycn	protein_coding
768	ENSMUSG00000019944	1.11111	3.77178	53.8897	1e-05	0.000184411	768	Rhobtb1	protein_coding
778	ENSMUSG00000027243	-1.0924	1.80652	53.4556	1.03e-05	0.000186989	778	Harbi1	protein_coding
779	ENSMUSG00000091272	-1.39089	1.80844	53.4448	1.03e-05	0.000186989	779	Gm17641	TEC
780	ENSMUSG00000109032	1.1064	3.27783	53.4434	1.03e-05	0.000186989	780	Gm7972	transcribed_unprocessed_pseudogene
797	ENSMUSG00000059743	-1.53258	1.18611	53	1.08e-05	0.000190579	797	Fdps	protein_coding
814	ENSMUSG00000021278	1.19276	2.84743	52.1675	1.16e-05	0.000201673	814	Amn	protein_coding
817	ENSMUSG00000000579	-1.13584	1.58057	52.0507	1.18e-05	0.000203145	817	Dynlt1c	protein_coding
818	ENSMUSG00000090659	-1.52054	1.90634	52.0192	1.18e-05	0.000203386	818	Zfp493	protein_coding
824	ENSMUSG00000093606	-1.07106	1.51843	51.6681	1.22e-05	0.000208802	824	B130034C11Rik	lncRNA
829	ENSMUSG00000100937	-1.24586	2.16753	51.4916	1.24e-05	0.000211035	829	Nscme3l	protein_coding
830	ENSMUSG00000100480	1.30082	0.919272	51.3512	1.26e-05	0.00021354	830	Gm29156	lncRNA
833	ENSMUSG00000020023	1.12765	4.10051	51.8772	1.26e-05	0.000213563	833	Tmcc3	protein_coding
838	ENSMUSG00000112828	-1.84136	0.694997	51.2411	1.27e-05	0.000213787	838	Gm48495	lncRNA
839	ENSMUSG00000107120	-1.21338	1.51086	51.1617	1.28e-05	0.00021515	839	Gm43059	TEC
844	ENSMUSG00000024007	-1.0255	2.78472	50.9443	1.31e-05	0.000218354	844	Ppil1	protein_coding
845	ENSMUSG00000044296	-1.21073	1.49002	50.8531	1.32e-05	0.000220006	845	Zfp879	protein_coding
851	ENSMUSG00000039763	-1.20865	2.64329	50.4715	1.37e-05	0.000226599	851	Dnajc28	protein_coding
852	ENSMUSG00000040771	-1.04252	2.81531	50.4466	1.37e-05	0.000226775	852	Oard1	protein_coding
880	ENSMUSG00000038550	1.21827	5.79644	55.3173	1.49e-05	0.000238196	880	Ciart	protein_coding
882	ENSMUSG00000028680	2.04542	6.50704	73.1732	1.49e-05	0.000238196	882	Plk3	protein_coding
896	ENSMUSG00000026655	1.4329	1.59834	49.0786	1.56e-05	0.000245319	896	Fam107b	protein_coding
899	ENSMUSG00000035878	-1.20451	1.80091	49.0659	1.57e-05	0.000245319	899	Hykk	protein_coding
905	ENSMUSG00000074500	-1.1936	0.925767	48.9179	1.59e-05	0.000247799	905	Zfp558	protein_coding
906	ENSMUSG00000021592	-1.2902	2.65883	48.9116	1.59e-05	0.000247799	906	Arsk	protein_coding
907	ENSMUSG00000097926	-1.29828	0.872885	48.8682	1.6e-05	0.000248419	907	Gm26575	lncRNA
915	ENSMUSG00000036992	-1.04156	2.59637	48.5599	1.65e-05	0.000254059	915	Nxt1	protein_coding
922	ENSMUSG00000008438	1.36244	1.83311	48.1978	1.71e-05	0.000261394	922	Adam21	protein_coding
925	ENSMUSG00000114210	1.11967	1.42665	48.0853	1.73e-05	0.000263494	925	A330084C13Rik	lncRNA
938	ENSMUSG00000110529	-1.14343	3.05434	47.7027	1.79e-05	0.000269809	938	Gm45694	TEC
941	ENSMUSG00000113528	-1.44235	1.78934	47.6691	1.8e-05	0.000269809	941	Gm32699	TEC
943	ENSMUSG00000026429	-1.55798	0.786432	47.6375	1.81e-05	0.000270354	943	Ube2t	protein_coding
945	ENSMUSG00000020053	1.2928	1.85589	47.6128	1.81e-05	0.000270469	945	Igf1	protein_coding
964	ENSMUSG00000091764	-1.4665	2.62799	47.3992	1.92e-05	0.000280424	964	Zfp964	protein_coding
969	ENSMUSG00000104682	1.16335	0.983906	46.8969	1.95e-05	0.000283665	969	Gm42636	TEC
970	ENSMUSG00000083064	1.60995	0.918672	46.8425	1.96e-05	0.000284953	970	Gm7785	processed_pseudogene
972	ENSMUSG00000107531	-1.54284	1.27206	46.7961	1.97e-05	0.000285721	972	E330037G11Rik	TEC
980	ENSMUSG00000110357	-1.26868	1.14291	46.5757	2.01e-05	0.00028987	980	A030001D20Rik	lncRNA
983	ENSMUSG00000023882	-1.08058	2.01285	46.4824	2.03e-05	0.000291773	983	Zfp54	protein_coding
987	ENSMUSG00000019997	1.04319	4.26094	46.9578	2.05e-05	0.000293221	987	Ccn2	protein_coding
988	ENSMUSG00000043644	-1.14478	1.31376	46.3458	2.06e-05	0.000294358	988	0610009L18Rik	lncRNA
991	ENSMUSG00000028647	-1.03149	2.15019	46.3182	2.07e-05	0.000294358	991	Mycbp	protein_coding
994	ENSMUSG00000036390	1.37118	3.15604	46.8252	2.08e-05	0.000295093	994	Gadd45a	protein_coding
1003	ENSMUSG00000054204	1.62822	1.68168	46.072	2.12e-05	0.000298341	1003	Alkal2	protein_coding
1004	ENSMUSG00000084408	-1.65013	0.983374	46.061	2.12e-05	0.000298384	1004	Gm11870	processed_pseudogene
1006	ENSMUSG00000026095	-1.46491	0.636742	45.9766	2.14e-05	0.00030041	1006	Asnsd1	protein_coding
1010	ENSMUSG00000090582	1.15447	3.30259	45.9764	2.16e-05	0.000302135	1010	Gm17024	lncRNA
1029	ENSMUSG00000118434	1.27759	2.24207	45.3274	2.29e-05	0.000314308	1029	Gm13301	transcribed_unprocessed_pseudogene
1030	ENSMUSG00000109216	1.1224	2.65595	45.309	2.3e-05	0.000314612	1030	Gm44907	TEC
1031	ENSMUSG00000085379	-1.00487	1.70739	45.2963	2.3e-05	0.000314727	1031	2310058D17Rik	lncRNA
1045	ENSMUSG00000049950	-1.22339	2.02724	44.8201	2.42e-05	0.000326411	1045	Rpp38	protein_coding
1046	ENSMUSG00000039958	-1.25834	1.06954	44.814	2.42e-05	0.000326411	1046	Etfbkmt	protein_coding
1054	ENSMUSG00000024014	1.23968	3.21427	44.9195	2.47e-05	0.000331149	1054	Pim1	protein_coding
1061	ENSMUSG00000060397	-1.17032	1.78129	44.4454	2.52e-05	0.00033468	1061	Zfp128	protein_coding
1062	ENSMUSG00000074221	-1.00297	2.86391	44.4298	2.52e-05	0.000334923	1062	Zfp568	protein_coding
1065	ENSMUSG00000024274	-1.10183	1.46312	44.364	2.54e-05	0.000336335	1065	Zscan30	transcribed_unprocessed_pseudogene
1067	ENSMUSG00000078864	-1.04938	2.61775	44.3335	2.55e-05	0.000336804	1067	Gm14322	protein_coding
1071	ENSMUSG00000020335	-1.03788	2.00798	44.2779	2.56e-05	0.000337549	1071	Zfp354b	protein_coding
1074	ENSMUSG00000102143	-1.28525	1.5132	44.0515	2.62e-05	0.000344732	1074	Gm38057	TEC
1076	ENSMUSG00000035621	1.22981	6.44666	50.3539	2.63e-05	0.000344798	1076	Midn	protein_coding
1082	ENSMUSG00000047635	-1.37304	2.2752	43.8265	2.69e-05	0.000350734	1082	Mtrfr	protein_coding
1090	ENSMUSG00000070583	-1.32298	2.19224	43.543	2.77e-05	0.00035876	1090	Fv1	protein_coding
1099	ENSMUSG00000042978	1.28354	5.34061	48.9118	2.82e-05	0.000361991	1099	Sbk1	protein_coding
1115	ENSMUSG00000113750	-1.02208	2.07513	43.0003	2.94e-05	0.000372373	1115	Gm5628	processed_pseudogene
1124	ENSMUSG00000031765	1.08445	5.11914	45.6418	3.04e-05	0.000381366	1124	Mt1	protein_coding
1129	ENSMUSG00000045903	2.04908	7.7912	61.6801	3.09e-05	0.000386716	1129	Npas4	protein_coding
1130	ENSMUSG00000101037	-1.40111	2.12959	42.4369	3.13e-05	0.00039097	1130	Gm28424	lncRNA
1137	ENSMUSG00000106032	-1.46072	1.04864	42.1414	3.23e-05	0.000401537	1137	Gm42463	lncRNA
1145	ENSMUSG00000103899	-1.06287	1.00194	42.0127	3.28e-05	0.000404496	1145	Gm37940	TEC
1155	ENSMUSG00000057835	-1.18856	2.04198	41.574	3.45e-05	0.000421224	1155	Zfp119a	protein_coding
1156	ENSMUSG00000084792	1.23494	2.35382	41.4839	3.48e-05	0.000425119	1156	1700056N10Rik	lncRNA
1162	ENSMUSG00000039831	-1.28737	4.70709	45.6133	3.57e-05	0.000433543	1162	Arhgap29	protein_coding
1203	ENSMUSG00000061878	1.65886	2.77868	42.2846	4e-05	0.000469559	1203	Sphk1	protein_coding
1204	ENSMUSG00000032265	1.12128	1.32638	40.247	4.01e-05	0.000469777	1204	Tent5a	protein_coding
1205	ENSMUSG00000100213	-1.00106	4.49189	41.0906	4.01e-05	0.000469777	1205	Gm28151	lncRNA
1232	ENSMUSG00000105434	1.65182	2.0209	39.9346	4.31e-05	0.000494161	1232	Gm43359	TEC
1259	ENSMUSG00000040658	-1.24554	0.98271	39.1115	4.58e-05	0.000513438	1259	Dnph1	protein_coding
1268	ENSMUSG00000099843	-1.1017	1.09014	39.0087	4.64e-05	0.000516033	1268	Gm7160	lncRNA
1273	ENSMUSG00000106087	-1.20944	1.18085	38.9308	4.68e-05	0.000518779	1273	Gm43609	TEC
1277	ENSMUSG00000115007	-1.34686	1.95458	38.878	4.71e-05	0.000520409	1277	5830448L01Rik	lncRNA
1279	ENSMUSG00000096299	-1.06522	1.07317	38.8394	4.73e-05	0.000521982	1279	Gm21814	lncRNA
1286	ENSMUSG00000059412	-1.10499	1.32221	38.7183	4.8e-05	0.000526676	1286	Fxyd2	protein_coding
1298	ENSMUSG00000023034	1.59603	8.9519	48.934	4.97e-05	0.000539723	1298	Nr4a1	protein_coding
1301	ENSMUSG00000106680	-1.7268	1.03882	38.3943	4.99e-05	0.000541122	1301	Gm43852	TEC
1305	ENSMUSG00000054135	-1.12968	2.32143	38.3382	5.02e-05	0.000543163	1305	A430110L20Rik	lncRNA
1309	ENSMUSG00000106103	-1.60183	1.76885	38.5079	5.07e-05	0.000546255	1309	Gm43081	TEC
1314	ENSMUSG00000037868	3.09827	4.08153	60.0123	5.12e-05	0.000550192	1314	Egr2	protein_coding
1319	ENSMUSG00000048728	-1.10078	2.70596	38.0707	5.19e-05	0.000554994	1319	Zfp454	protein_coding
1322	ENSMUSG00000019857	-1.10546	1.73659	37.8704	5.31e-05	0.00056732	1322	Asf1a	protein_coding
1328	ENSMUSG00000020648	-1.02565	3.28039	37.7018	5.42e-05	0.000576441	1328	Dus4l	protein_coding
1341	ENSMUSG00000091423	-1.24061	1.8206	37.3279	5.68e-05	0.000597538	1341	Gm17509	lncRNA
1349	ENSMUSG00000106980	-1.12269	1.02333	37.1131	5.83e-05	0.00060989	1349	Gm43690	lncRNA
1353	ENSMUSG00000028636	-1.04187	2.102	37.0503	5.87e-05	0.000612815	1353	Ppcs	protein_coding
1356	ENSMUSG00000100396	1.07328	0.906727	36.9513	5.95e-05	0.000618925	1356	Gm29367	lncRNA
1403	ENSMUSG00000113965	-1.50038	0.728998	35.9101	6.77e-05	0.000681405	1403	A730091E23Rik	TEC
1405	ENSMUSG00000024190	2.28093	6.3303	56.5612	6.81e-05	0.0006826	1405	Dusp1	protein_coding
1416	ENSMUSG00000108701	1.15929	1.22901	35.7424	6.92e-05	0.000689644	1416	Gm44616	TEC
1418	ENSMUSG00000065590	3.172	2.53329	46.9015	6.94e-05	0.000690908	1418	Mir212	miRNA
1423	ENSMUSG00000109882	-1.15669	1.21675	35.585	7.06e-05	0.000700012	1423	Gm18706	processed_pseudogene
1425	ENSMUSG00000104662	-1.02541	2.15644	35.5266	7.11e-05	0.000704353	1425	Gm43267	TEC
1432	ENSMUSG00000076498	-1.09485	2.78149	35.3129	7.31e-05	0.0007195	1432	Trbc2	TR_C_gene
1436	ENSMUSG00000091318	1.1546	1.53553	35.2721	7.35e-05	0.000720939	1436	Gm5415	protein_coding
1452	ENSMUSG00000106918	-1.11932	3.60532	35.7803	7.56e-05	0.000734644	1452	Mrpl33	protein_coding
1460	ENSMUSG00000029864	-1.06236	1.37867	34.8015	7.81e-05	0.000754254	1460	Gstk1	protein_coding
1475	ENSMUSG00000087141	1.01722	5.70003	37.8383	8.04e-05	0.000769104	1475	Plcxd2	protein_coding
1485	ENSMUSG00000103685	-1.32486	1.83407	34.3778	8.25e-05	0.000783791	1485	Gm37074	TEC
1501	ENSMUSG00000056383	-1.06191	2.10111	34.1426	8.51e-05	0.000799852	1501	AI987944	protein_coding
1503	ENSMUSG00000101493	-1.18143	1.46008	34.0555	8.6e-05	0.000807998	1503	2810405F17Rik	lncRNA
1517	ENSMUSG00000094441	1.17827	3.35196	34.458	8.95e-05	0.000831837	1517	Zfp955a	protein_coding
1520	ENSMUSG00000051354	-1.17727	1.46887	33.7391	8.97e-05	0.000831837	1520	Samd3	protein_coding
1524	ENSMUSG00000061371	-1.24564	2.68563	33.9238	8.99e-05	0.000832435	1524	Zfp873	protein_coding
1525	ENSMUSG00000097496	-1.09042	0.900967	33.718	9e-05	0.000832435	1525	Gm26653	lncRNA
1533	ENSMUSG00000104951	-1.12897	2.48227	33.6201	9.11e-05	0.000839165	1533	Gm43413	TEC
1538	ENSMUSG00000074916	1.00234	1.71437	33.5437	9.21e-05	0.000844989	1538	Chst14	protein_coding
1540	ENSMUSG00000076434	-1.21821	1.67997	33.5178	9.24e-05	0.000846809	1540	Wfdc3	protein_coding
1545	ENSMUSG00000056771	-1.09164	2.04673	33.4372	9.34e-05	0.000852355	1545	Gm10010	lncRNA
1547	ENSMUSG00000022604	-1.04301	4.95732	35.9214	9.34e-05	0.000852355	1547	Cep97	protein_coding
1575	ENSMUSG00000110635	-1.32127	1.54644	32.949	9.97e-05	0.000893642	1575	Gm45853	TEC
1589	ENSMUSG00000104830	-1.10974	1.8895	32.6562	0.000103751	0.000921613	1589	5830487J09Rik	lncRNA
1598	ENSMUSG00000006362	1.23239	4.77145	36.4058	0.000105269	0.00092983	1598	Cbfa2t3	protein_coding
1601	ENSMUSG00000005124	1.21207	3.54845	34.1463	0.000106271	0.000936928	1601	Ccn4	protein_coding
1606	ENSMUSG00000113918	1.27018	1.71509	32.4327	0.00010696	0.000940064	1606	Gm6566	lncRNA
1620	ENSMUSG00000099384	-1.4902	1.02544	32.2189	0.00011014	0.000959645	1620	1700110C19Rik	lncRNA
1628	ENSMUSG00000045259	-1.04492	2.24927	32.102	0.000111925	0.000970403	1628	Klhdc9	protein_coding
1631	ENSMUSG00000115148	-1.12082	2.71111	32.0682	0.000112743	0.000975699	1631	Gm49125	TEC
1654	ENSMUSG00000044786	2.05569	1.58011	33.5724	0.000117405	0.00100192	1654	Zfp36	protein_coding
1658	ENSMUSG00000055805	1.05158	8.04533	34.8301	0.000118791	0.0010113	1658	Fmnl1	protein_coding
1668	ENSMUSG00000028282	-1.05638	3.5818	32.155	0.000120268	0.00101751	1668	Casp8ap2	protein_coding
1672	ENSMUSG00000088151	-1.20396	0.811925	31.493	0.000121792	0.00102816	1672	Gm26347	scaRNA
1676	ENSMUSG00000051705	-1.07504	2.79799	31.4525	0.000122563	0.00103221	1676	Senp8	protein_coding
1709	ENSMUSG00000109679	-1.16946	1.29599	31.0089	0.000130367	0.00107673	1709	Gm45342	TEC
1711	ENSMUSG00000109160	-1.02667	1.40342	30.9834	0.000130838	0.0010789	1711	4930598N05Rik	lncRNA
1737	ENSMUSG00000110038	-1.04938	1.06942	30.6538	0.000137108	0.00111415	1737	Gm45570	lncRNA
1742	ENSMUSG00000019890	1.03386	2.02833	30.5714	0.00013873	0.0011241	1742	Nts	protein_coding
1754	ENSMUSG00000046818	-1.01162	4.25829	31.9679	0.000141163	0.00113598	1754	Ddit4l	protein_coding
1757	ENSMUSG00000025993	-1.634	1.40463	30.6464	0.000141725	0.00113856	1757	Slc40a1	protein_coding
1782	ENSMUSG00000038418	2.07476	8.164	44.2535	0.000152514	0.00120805	1782	Egr1	protein_coding
1783	ENSMUSG00000094786	-1.08042	1.3205	29.9021	0.000152772	0.00120941	1783	Gm14403	protein_coding
1804	ENSMUSG00000031838	1.1235	2.57534	29.6531	0.000159193	0.00124557	1804	Ifi30	protein_coding
1809	ENSMUSG00000035498	-1.24502	1.03856	29.5652	0.000160465	0.00125206	1809	Cdcp1	protein_coding
1845	ENSMUSG00000021250	3.21807	6.2613	51.35	0.000171206	0.0013098	1845	Fos	protein_coding
1866	ENSMUSG00000085415	-1.52422	0.978102	28.7512	0.000181119	0.00137004	1866	Selenok-ps1	lncRNA
1878	ENSMUSG00000038587	1.25775	3.26185	30.1303	0.000185134	0.00139146	1878	Akap12	protein_coding
1913	ENSMUSG00000096929	-1.01004	8.0171	31.0115	0.000194379	0.00143421	1913	A330023F24Rik	lncRNA
1937	ENSMUSG00000086920	-1.27699	1.07854	28.0107	0.000202416	0.00147502	1937	Gm12207	lncRNA
1944	ENSMUSG00000021640	-1.03902	0.857414	27.928	0.000204989	0.00148839	1944	Naip1	protein_coding
1947	ENSMUSG00000112545	-1.04572	0.781373	27.8179	0.00020847	0.00151133	1947	1300014J16Rik	lncRNA
1966	ENSMUSG00000054206	1.00755	2.23928	27.6276	0.00021465	0.00154109	1966	Gzmm	protein_coding
2012	ENSMUSG00000027955	-1.14682	1.81328	27.0031	0.000236503	0.00165916	2012	Gask1b	protein_coding
2019	ENSMUSG00000042807	1.25891	6.62881	33.7591	0.000241284	0.00168608	2019	Hecw2	protein_coding
2035	ENSMUSG00000054945	-1.0892	2.14092	26.7905	0.00024453	0.00169597	2035	Gm9958	lncRNA
2043	ENSMUSG00000103443	-1.07402	1.48445	26.7256	0.000247043	0.00170681	2043	Gm37132	TEC
2052	ENSMUSG00000085289	-1.02466	1.26379	26.6357	0.000250573	0.00172361	2052	Gm15337	lncRNA
2057	ENSMUSG00000086914	-1.06048	0.88965	26.5733	0.000253059	0.00173648	2057	Gm16124	lncRNA
2072	ENSMUSG00000103285	-1.58489	1.30481	26.6303	0.000260008	0.00177124	2072	Gm37274	TEC
2162	ENSMUSG00000020890	-1.00987	1.26607	25.4785	0.000301755	0.00197006	2162	Gucy2e	protein_coding
2208	ENSMUSG00000103272	-1.1125	1.10915	25.0275	0.000324961	0.00207574	2208	Gm37914	TEC
2261	ENSMUSG00000079470	1.03926	3.43097	25.4129	0.000349868	0.00218416	2261	Utp14b	protein_coding
2300	ENSMUSG00000085875	-1.01806	1.77193	24.1972	0.000373376	0.00229139	2300	Gm12905	lncRNA
2359	ENSMUSG00000102555	-1.22238	3.86618	25.866	0.000417151	0.00249495	2359	6430511E19Rik	TEC
2370	ENSMUSG00000057396	-1.18295	2.5586	23.7615	0.000423525	0.00252237	2370	Zfp759	protein_coding
2408	ENSMUSG00000096967	-1.10037	1.13035	23.1819	0.000444542	0.00260484	2408	Gm26621	lncRNA
2423	ENSMUSG00000113688	-1.01431	1.36102	23.029	0.000456585	0.0026598	2423	A930027P06Rik	TEC
2486	ENSMUSG00000052397	1.17179	3.8934	24.4932	0.000508147	0.00288515	2486	Ezr	protein_coding
2508	ENSMUSG00000038522	-1.19435	1.55846	22.1629	0.00053275	0.00299831	2508	Mfsd4b1	protein_coding
2703	ENSMUSG00000022602	2.03807	8.41802	29.849	0.000723748	0.00377939	2703	Arc	protein_coding
2761	ENSMUSG00000084088	-1.49417	1.54318	20.6317	0.000792427	0.00405111	2761	Gm12941	processed_pseudogene
2764	ENSMUSG00000034071	-1.03099	1.71725	20.0062	0.000795676	0.0040633	2764	Zfp551	protein_coding
2773	ENSMUSG00000077167	1.07811	1.58022	19.9493	0.000804469	0.00409487	2773	Gm24119	snoRNA
3053	ENSMUSG00000067081	-1.12285	0.815599	17.9491	0.00120004	0.00554817	3053	Asb18	protein_coding
3102	ENSMUSG00000103509	-1.08868	2.91717	18.2889	0.0012918	0.00587337	3102	Gm38372	TEC
3278	ENSMUSG00000113361	-1.00843	2.11274	16.3568	0.00170969	0.00736126	3278	B930059L03Rik	lncRNA
3281	ENSMUSG00000021587	1.03841	6.58384	19.7049	0.00171769	0.0073856	3281	Pcsk1	protein_coding
3833	ENSMUSG00000110924	-1.08288	1.38689	13.259	0.00353805	0.0130288	3833	Gm40518	lncRNA
3842	ENSMUSG00000007682	1.70267	4.64486	17.3807	0.00357786	0.0131446	3842	Dio2	protein_coding
3871	ENSMUSG00000022197	-1.05956	6.48838	16.0202	0.00369688	0.0134801	3871	Pdzd2	protein_coding
4097	ENSMUSG00000055148	1.20544	1.96988	12.5349	0.00470451	0.016208	4097	Klf2	protein_coding
4337	ENSMUSG00000004891	1.32279	1.40155	11.5897	0.00609707	0.0198395	4337	Nes	protein_coding
4435	ENSMUSG00000038393	1.43488	3.38265	12.8458	0.00668813	0.0212814	4435	Txnip	protein_coding
4579	ENSMUSG00000103973	-1.02945	1.15576	10.3402	0.0077608	0.0239212	4579	BC055308	TEC
5446	ENSMUSG00000090698	1.16599	2.49894	8.3636	0.0170357	0.0441532	5446	Apold1	protein_coding
5495	ENSMUSG00000113076	1.42964	0.821278	7.9992	0.0178746	0.0459109	5495	Gm47088	TEC
6203	ENSMUSG00000042745	1.10386	1.69178	6.15171	0.0329139	0.0748846	6203	Id1	protein_coding

## Sheet: Overlap Genes
	symbol
ENSMUSG00000045903	Npas4
ENSMUSG00000071341	Egr4
ENSMUSG00000065537	Mir132
ENSMUSG00000113076	NA
ENSMUSG00000022602	Arc
ENSMUSG00000021453	Gadd45g
ENSMUSG00000085609	NA
ENSMUSG00000028195	Ccn1
ENSMUSG00000034936	Arl4d
ENSMUSG00000023034	Nr4a1
ENSMUSG00000021250	Fos
ENSMUSG00000037868	Egr2
ENSMUSG00000052837	Junb
ENSMUSG00000087006	Gm13889
ENSMUSG00000020423	Btg2
ENSMUSG00000032487	Ptgs2
ENSMUSG00000105434	NA
ENSMUSG00000026360	Rgs2
ENSMUSG00000003545	Fosb
ENSMUSG00000024190	Dusp1
ENSMUSG00000038418	Egr1
ENSMUSG00000019960	Dusp6
ENSMUSG00000053560	Ier2
ENSMUSG00000038550	Ciart
ENSMUSG00000059991	Nptx2
ENSMUSG00000032501	Trib1
ENSMUSG00000034765	Dusp5
ENSMUSG00000004661	Arid3b
ENSMUSG00000029641	Rasl11a
ENSMUSG00000037169	Mycn
ENSMUSG00000035828	Pim3
ENSMUSG00000029135	Fosl2
ENSMUSG00000026628	Atf3
ENSMUSG00000031530	Dusp4
ENSMUSG00000034640	Tiparp
ENSMUSG00000028341	Nr4a3
ENSMUSG00000049649	Gpr3
ENSMUSG00000003032	Klf4
ENSMUSG00000024042	Sik1
ENSMUSG00000020893	Per1
ENSMUSG00000038894	Irs2
