# Supplementary material for: RNA Sequencing Demonstrates Ex Vivo Neocortical Transcriptomic Changes Induced by Epileptiform Activity in Male and Female Mice
Source: eNeuro. 2024 May 10;11(5):ENEURO.0520-23.2024. doi: 10.1523/ENEURO.0520-23.2024 (PMC11129778; doi:10.1523/ENEURO.0520-23.2024)
Supplement: Extended Data 6-3 — GO:BP analysis on the overlapping gene list, the comparison gene set, and our gene set. Download Extended Data 6-3, XLS file. [file eneuro-11-ENEURO.0520-23.2024-s008.xls]

## Sheet: Comparison Set GO
	ID	Description	GeneRatio	BgRatio	pvalue	p.adjust	qvalue	geneID	Count
GO:0014909	GO:0014909	smooth muscle cell migration	13/316	113/22777	6.11e-09	1.09e-05	9.35e-06	ENSMUSG00000022893/ENSMUSG00000008475/ENSMUSG00000006304/ENSMUSG00000032501/ENSMUSG00000000489/ENSMUSG00000057329/ENSMUSG00000022443/ENSMUSG00000042903/ENSMUSG00000021822/ENSMUSG00000028341/ENSMUSG00000020053/ENSMUSG00000005124/ENSMUSG00000038418	13
GO:0045444	GO:0045444	fat cell differentiation	19/316	268/22777	7.6e-09	1.09e-05	9.35e-06	ENSMUSG00000026826/ENSMUSG00000026360/ENSMUSG00000061013/ENSMUSG00000032402/ENSMUSG00000032487/ENSMUSG00000003228/ENSMUSG00000030782/ENSMUSG00000020601/ENSMUSG00000049577/ENSMUSG00000031489/ENSMUSG00000028341/ENSMUSG00000003032/ENSMUSG00000020053/ENSMUSG00000024014/ENSMUSG00000023034/ENSMUSG00000037868/ENSMUSG00000005124/ENSMUSG00000044786/ENSMUSG00000007682	19
GO:0060537	GO:0060537	muscle tissue development	26/316	500/22777	9.3e-09	1.09e-05	9.35e-06	ENSMUSG00000026628/ENSMUSG00000001964/ENSMUSG00000026360/ENSMUSG00000001627/ENSMUSG00000024042/ENSMUSG00000042622/ENSMUSG00000007617/ENSMUSG00000032402/ENSMUSG00000034640/ENSMUSG00000037992/ENSMUSG00000031609/ENSMUSG00000057329/ENSMUSG00000028634/ENSMUSG00000018476/ENSMUSG00000007613/ENSMUSG00000049577/ENSMUSG00000020423/ENSMUSG00000025930/ENSMUSG00000059743/ENSMUSG00000020053/ENSMUSG00000024014/…	26
GO:0014910	GO:0014910	regulation of smooth muscle cell migration	12/316	102/22777	1.83e-08	1.47e-05	1.26e-05	ENSMUSG00000022893/ENSMUSG00000006304/ENSMUSG00000032501/ENSMUSG00000000489/ENSMUSG00000057329/ENSMUSG00000022443/ENSMUSG00000042903/ENSMUSG00000021822/ENSMUSG00000028341/ENSMUSG00000020053/ENSMUSG00000005124/ENSMUSG00000038418	12
GO:0014911	GO:0014911	positive regulation of smooth muscle cell migration	10/316	65/22777	2.09e-08	1.47e-05	1.26e-05	ENSMUSG00000022893/ENSMUSG00000006304/ENSMUSG00000000489/ENSMUSG00000057329/ENSMUSG00000042903/ENSMUSG00000021822/ENSMUSG00000028341/ENSMUSG00000020053/ENSMUSG00000005124/ENSMUSG00000038418	10
GO:0014812	GO:0014812	muscle cell migration	13/316	128/22777	2.8e-08	1.64e-05	1.41e-05	ENSMUSG00000022893/ENSMUSG00000008475/ENSMUSG00000006304/ENSMUSG00000032501/ENSMUSG00000000489/ENSMUSG00000057329/ENSMUSG00000022443/ENSMUSG00000042903/ENSMUSG00000021822/ENSMUSG00000028341/ENSMUSG00000020053/ENSMUSG00000005124/ENSMUSG00000038418	13
GO:0038066	GO:0038066	p38MAPK cascade	8/316	51/22777	4.76e-07	0.000239112	0.000205354	ENSMUSG00000021453/ENSMUSG00000015312/ENSMUSG00000020893/ENSMUSG00000036390/ENSMUSG00000061878/ENSMUSG00000024190/ENSMUSG00000044786/ENSMUSG00000052397	8
GO:0035914	GO:0035914	skeletal muscle cell differentiation	10/316	94/22777	7.4e-07	0.000325103	0.000279205	ENSMUSG00000026628/ENSMUSG00000001964/ENSMUSG00000042622/ENSMUSG00000031609/ENSMUSG00000028634/ENSMUSG00000020423/ENSMUSG00000023034/ENSMUSG00000037868/ENSMUSG00000038418/ENSMUSG00000021250	10
GO:1900744	GO:1900744	regulation of p38MAPK cascade	7/316	41/22777	1.39e-06	0.000542176	0.000465632	ENSMUSG00000021453/ENSMUSG00000015312/ENSMUSG00000020893/ENSMUSG00000036390/ENSMUSG00000061878/ENSMUSG00000024190/ENSMUSG00000052397	7
GO:0007517	GO:0007517	muscle organ development	18/316	375/22777	5.74e-06	0.0020165	0.00173182	ENSMUSG00000026628/ENSMUSG00000001964/ENSMUSG00000042622/ENSMUSG00000061013/ENSMUSG00000007617/ENSMUSG00000032402/ENSMUSG00000031609/ENSMUSG00000057329/ENSMUSG00000028634/ENSMUSG00000007613/ENSMUSG00000049577/ENSMUSG00000020423/ENSMUSG00000042903/ENSMUSG00000025930/ENSMUSG00000023034/ENSMUSG00000037868/ENSMUSG00000038418/ENSMUSG00000021250	18
GO:0061469	GO:0061469	regulation of type B pancreatic cell proliferation	5/316	20/22777	6.51e-06	0.00207863	0.00178517	ENSMUSG00000028967/ENSMUSG00000038894/ENSMUSG00000028341/ENSMUSG00000020053/ENSMUSG00000023034	5
GO:0007519	GO:0007519	skeletal muscle tissue development	13/316	209/22777	7.73e-06	0.00226308	0.00194358	ENSMUSG00000026628/ENSMUSG00000001964/ENSMUSG00000042622/ENSMUSG00000007617/ENSMUSG00000031609/ENSMUSG00000057329/ENSMUSG00000028634/ENSMUSG00000020423/ENSMUSG00000025930/ENSMUSG00000023034/ENSMUSG00000037868/ENSMUSG00000038418/ENSMUSG00000021250	13
GO:0032922	GO:0032922	circadian regulation of gene expression	8/316	74/22777	8.55e-06	0.00231153	0.00198519	ENSMUSG00000030103/ENSMUSG00000002983/ENSMUSG00000020893/ENSMUSG00000020038/ENSMUSG00000024228/ENSMUSG00000038550/ENSMUSG00000038418/ENSMUSG00000042745	8
GO:0043409	GO:0043409	negative regulation of MAPK cascade	12/316	185/22777	1.13e-05	0.00284654	0.00244467	ENSMUSG00000028967/ENSMUSG00000026628/ENSMUSG00000026360/ENSMUSG00000034765/ENSMUSG00000019960/ENSMUSG00000020893/ENSMUSG00000031530/ENSMUSG00000027368/ENSMUSG00000003032/ENSMUSG00000020053/ENSMUSG00000024190/ENSMUSG00000052397	12
GO:0060538	GO:0060538	skeletal muscle organ development	13/316	222/22777	1.48e-05	0.00323114	0.00277497	ENSMUSG00000026628/ENSMUSG00000001964/ENSMUSG00000042622/ENSMUSG00000007617/ENSMUSG00000031609/ENSMUSG00000057329/ENSMUSG00000028634/ENSMUSG00000020423/ENSMUSG00000025930/ENSMUSG00000023034/ENSMUSG00000037868/ENSMUSG00000038418/ENSMUSG00000021250	13
GO:0070372	GO:0070372	regulation of ERK1 and ERK2 cascade	16/316	328/22777	1.56e-05	0.00323114	0.00277497	ENSMUSG00000028967/ENSMUSG00000026628/ENSMUSG00000019960/ENSMUSG00000000489/ENSMUSG00000037992/ENSMUSG00000022443/ENSMUSG00000028195/ENSMUSG00000031530/ENSMUSG00000031780/ENSMUSG00000003032/ENSMUSG00000020053/ENSMUSG00000019997/ENSMUSG00000054204/ENSMUSG00000024190/ENSMUSG00000038587/ENSMUSG00000052397	16
GO:0048660	GO:0048660	regulation of smooth muscle cell proliferation	12/316	191/22777	1.56e-05	0.00323114	0.00277497	ENSMUSG00000022893/ENSMUSG00000040152/ENSMUSG00000032487/ENSMUSG00000032501/ENSMUSG00000000489/ENSMUSG00000023067/ENSMUSG00000027947/ENSMUSG00000028341/ENSMUSG00000003032/ENSMUSG00000020053/ENSMUSG00000005124/ENSMUSG00000038418	12
GO:0070373	GO:0070373	negative regulation of ERK1 and ERK2 cascade	8/316	83/22777	2.01e-05	0.00392209	0.00336837	ENSMUSG00000028967/ENSMUSG00000026628/ENSMUSG00000019960/ENSMUSG00000031530/ENSMUSG00000003032/ENSMUSG00000020053/ENSMUSG00000024190/ENSMUSG00000052397	8
GO:0051098	GO:0051098	regulation of binding	18/316	415/22777	2.25e-05	0.00413207	0.00354871	ENSMUSG00000032402/ENSMUSG00000026796/ENSMUSG00000000489/ENSMUSG00000054717/ENSMUSG00000044783/ENSMUSG00000037992/ENSMUSG00000032020/ENSMUSG00000023067/ENSMUSG00000071192/ENSMUSG00000007613/ENSMUSG00000059325/ENSMUSG00000049577/ENSMUSG00000006585/ENSMUSG00000060121/ENSMUSG00000003032/ENSMUSG00000020053/ENSMUSG00000004891/ENSMUSG00000042745	18
GO:0048659	GO:0048659	smooth muscle cell proliferation	12/316	199/22777	2.35e-05	0.00413207	0.00354871	ENSMUSG00000022893/ENSMUSG00000040152/ENSMUSG00000032487/ENSMUSG00000032501/ENSMUSG00000000489/ENSMUSG00000023067/ENSMUSG00000027947/ENSMUSG00000028341/ENSMUSG00000003032/ENSMUSG00000020053/ENSMUSG00000005124/ENSMUSG00000038418	12
GO:0061448	GO:0061448	connective tissue development	15/316	307/22777	2.82e-05	0.00470097	0.00403729	ENSMUSG00000040152/ENSMUSG00000061013/ENSMUSG00000026819/ENSMUSG00000032402/ENSMUSG00000000489/ENSMUSG00000037992/ENSMUSG00000037447/ENSMUSG00000007613/ENSMUSG00000028195/ENSMUSG00000027947/ENSMUSG00000037169/ENSMUSG00000020053/ENSMUSG00000019997/ENSMUSG00000005124/ENSMUSG00000038418	15
GO:0033002	GO:0033002	muscle cell proliferation	14/316	272/22777	2.95e-05	0.00470097	0.00403729	ENSMUSG00000022893/ENSMUSG00000040152/ENSMUSG00000032487/ENSMUSG00000032501/ENSMUSG00000000489/ENSMUSG00000023067/ENSMUSG00000007613/ENSMUSG00000027947/ENSMUSG00000028341/ENSMUSG00000003032/ENSMUSG00000020053/ENSMUSG00000024014/ENSMUSG00000005124/ENSMUSG00000038418	14
GO:0048661	GO:0048661	positive regulation of smooth muscle cell proliferation	9/316	114/22777	3.08e-05	0.00470097	0.00403729	ENSMUSG00000022893/ENSMUSG00000040152/ENSMUSG00000032487/ENSMUSG00000000489/ENSMUSG00000027947/ENSMUSG00000028341/ENSMUSG00000020053/ENSMUSG00000005124/ENSMUSG00000038418	9
GO:0070371	GO:0070371	ERK1 and ERK2 cascade	16/316	352/22777	3.67e-05	0.00537815	0.00461887	ENSMUSG00000028967/ENSMUSG00000026628/ENSMUSG00000019960/ENSMUSG00000000489/ENSMUSG00000037992/ENSMUSG00000022443/ENSMUSG00000028195/ENSMUSG00000031530/ENSMUSG00000031780/ENSMUSG00000003032/ENSMUSG00000020053/ENSMUSG00000019997/ENSMUSG00000054204/ENSMUSG00000024190/ENSMUSG00000038587/ENSMUSG00000052397	16
GO:0045598	GO:0045598	regulation of fat cell differentiation	10/316	152/22777	5.41e-05	0.00760738	0.00653338	ENSMUSG00000061013/ENSMUSG00000032402/ENSMUSG00000032487/ENSMUSG00000030782/ENSMUSG00000020601/ENSMUSG00000049577/ENSMUSG00000020053/ENSMUSG00000024014/ENSMUSG00000005124/ENSMUSG00000044786	10
GO:0042326	GO:0042326	negative regulation of phosphorylation	17/316	405/22777	5.7e-05	0.00770246	0.00661503	ENSMUSG00000028967/ENSMUSG00000038894/ENSMUSG00000021453/ENSMUSG00000026360/ENSMUSG00000019960/ENSMUSG00000015312/ENSMUSG00000032501/ENSMUSG00000032020/ENSMUSG00000004530/ENSMUSG00000023067/ENSMUSG00000040435/ENSMUSG00000003541/ENSMUSG00000020053/ENSMUSG00000036390/ENSMUSG00000035621/ENSMUSG00000024190/ENSMUSG00000006362	17
GO:0031098	GO:0031098	stress-activated protein kinase signaling cascade	13/316	254/22777	5.99e-05	0.00780093	0.0066996	ENSMUSG00000028967/ENSMUSG00000021453/ENSMUSG00000032402/ENSMUSG00000015312/ENSMUSG00000032501/ENSMUSG00000020893/ENSMUSG00000019997/ENSMUSG00000036390/ENSMUSG00000061878/ENSMUSG00000024190/ENSMUSG00000044786/ENSMUSG00000021640/ENSMUSG00000052397	13
GO:0043534	GO:0043534	blood vessel endothelial cell migration	9/316	125/22777	6.36e-05	0.00797608	0.00685002	ENSMUSG00000040152/ENSMUSG00000033730/ENSMUSG00000032487/ENSMUSG00000000489/ENSMUSG00000022443/ENSMUSG00000003032/ENSMUSG00000020053/ENSMUSG00000036390/ENSMUSG00000023034	9
GO:0061035	GO:0061035	regulation of cartilage development	7/316	73/22777	6.89e-05	0.00806829	0.00692921	ENSMUSG00000061013/ENSMUSG00000032402/ENSMUSG00000037992/ENSMUSG00000007613/ENSMUSG00000028195/ENSMUSG00000019997/ENSMUSG00000005124	7
GO:1902893	GO:1902893	regulation of miRNA transcription	7/316	73/22777	6.89e-05	0.00806829	0.00692921	ENSMUSG00000032402/ENSMUSG00000000489/ENSMUSG00000037992/ENSMUSG00000007613/ENSMUSG00000003032/ENSMUSG00000038418/ENSMUSG00000021250	7
GO:0090257	GO:0090257	regulation of muscle system process	13/316	261/22777	7.9e-05	0.00848719	0.00728898	ENSMUSG00000028967/ENSMUSG00000026360/ENSMUSG00000032402/ENSMUSG00000032487/ENSMUSG00000028341/ENSMUSG00000021125/ENSMUSG00000003032/ENSMUSG00000059743/ENSMUSG00000020053/ENSMUSG00000019997/ENSMUSG00000061878/ENSMUSG00000023034/ENSMUSG00000005124	13
GO:0042692	GO:0042692	muscle cell differentiation	18/316	458/22777	8.05e-05	0.00848719	0.00728898	ENSMUSG00000016559/ENSMUSG00000026360/ENSMUSG00000001627/ENSMUSG00000024042/ENSMUSG00000007617/ENSMUSG00000000489/ENSMUSG00000037992/ENSMUSG00000026478/ENSMUSG00000057329/ENSMUSG00000022443/ENSMUSG00000071192/ENSMUSG00000018476/ENSMUSG00000059325/ENSMUSG00000042903/ENSMUSG00000059743/ENSMUSG00000020053/ENSMUSG00000019857/ENSMUSG00000005124	18
GO:0061614	GO:0061614	miRNA transcription	7/316	75/22777	8.2e-05	0.00848719	0.00728898	ENSMUSG00000032402/ENSMUSG00000000489/ENSMUSG00000037992/ENSMUSG00000007613/ENSMUSG00000003032/ENSMUSG00000038418/ENSMUSG00000021250	7
GO:0010563	GO:0010563	negative regulation of phosphorus metabolic process	18/316	461/22777	8.74e-05	0.00848719	0.00728898	ENSMUSG00000028967/ENSMUSG00000038894/ENSMUSG00000021453/ENSMUSG00000026360/ENSMUSG00000019960/ENSMUSG00000015312/ENSMUSG00000032501/ENSMUSG00000000489/ENSMUSG00000032020/ENSMUSG00000004530/ENSMUSG00000023067/ENSMUSG00000040435/ENSMUSG00000003541/ENSMUSG00000020053/ENSMUSG00000036390/ENSMUSG00000035621/ENSMUSG00000024190/ENSMUSG00000006362	18
GO:0045936	GO:0045936	negative regulation of phosphate metabolic process	18/316	461/22777	8.74e-05	0.00848719	0.00728898	ENSMUSG00000028967/ENSMUSG00000038894/ENSMUSG00000021453/ENSMUSG00000026360/ENSMUSG00000019960/ENSMUSG00000015312/ENSMUSG00000032501/ENSMUSG00000000489/ENSMUSG00000032020/ENSMUSG00000004530/ENSMUSG00000023067/ENSMUSG00000040435/ENSMUSG00000003541/ENSMUSG00000020053/ENSMUSG00000036390/ENSMUSG00000035621/ENSMUSG00000024190/ENSMUSG00000006362	18
GO:0051147	GO:0051147	regulation of muscle cell differentiation	10/316	161/22777	8.77e-05	0.00848719	0.00728898	ENSMUSG00000026360/ENSMUSG00000024042/ENSMUSG00000000489/ENSMUSG00000026478/ENSMUSG00000057329/ENSMUSG00000059325/ENSMUSG00000042903/ENSMUSG00000059743/ENSMUSG00000020053/ENSMUSG00000005124	10
GO:1902895	GO:1902895	positive regulation of miRNA transcription	6/316	53/22777	9.02e-05	0.00848719	0.00728898	ENSMUSG00000032402/ENSMUSG00000000489/ENSMUSG00000007613/ENSMUSG00000003032/ENSMUSG00000038418/ENSMUSG00000021250	6
GO:0033673	GO:0033673	negative regulation of kinase activity	12/316	229/22777	9.18e-05	0.00848719	0.00728898	ENSMUSG00000028967/ENSMUSG00000038894/ENSMUSG00000021453/ENSMUSG00000026360/ENSMUSG00000015312/ENSMUSG00000032501/ENSMUSG00000032020/ENSMUSG00000004530/ENSMUSG00000023067/ENSMUSG00000036390/ENSMUSG00000035621/ENSMUSG00000024190	12
GO:0043502	GO:0043502	regulation of muscle adaptation	8/316	103/22777	9.53e-05	0.00851909	0.00731637	ENSMUSG00000028967/ENSMUSG00000026360/ENSMUSG00000032402/ENSMUSG00000028341/ENSMUSG00000003032/ENSMUSG00000059743/ENSMUSG00000020053/ENSMUSG00000005124	8
GO:0010611	GO:0010611	regulation of cardiac muscle hypertrophy	7/316	77/22777	9.7e-05	0.00851909	0.00731637	ENSMUSG00000028967/ENSMUSG00000026360/ENSMUSG00000032402/ENSMUSG00000028341/ENSMUSG00000059743/ENSMUSG00000020053/ENSMUSG00000005124	7
GO:0050678	GO:0050678	regulation of epithelial cell proliferation	17/316	424/22777	9.96e-05	0.00853952	0.00733391	ENSMUSG00000028967/ENSMUSG00000038894/ENSMUSG00000040152/ENSMUSG00000032402/ENSMUSG00000033730/ENSMUSG00000028413/ENSMUSG00000000489/ENSMUSG00000054717/ENSMUSG00000007613/ENSMUSG00000006763/ENSMUSG00000021822/ENSMUSG00000028341/ENSMUSG00000037169/ENSMUSG00000020053/ENSMUSG00000023034/ENSMUSG00000044786/ENSMUSG00000042745	17
GO:0051348	GO:0051348	negative regulation of transferase activity	13/316	268/22777	0.000103022	0.00861948	0.00740258	ENSMUSG00000028967/ENSMUSG00000038894/ENSMUSG00000021453/ENSMUSG00000026360/ENSMUSG00000015312/ENSMUSG00000032501/ENSMUSG00000032020/ENSMUSG00000004530/ENSMUSG00000023067/ENSMUSG00000036390/ENSMUSG00000035621/ENSMUSG00000024190/ENSMUSG00000044786	13
GO:0043628	GO:0043628	regulatory ncRNA 3'-end processing	4/316	19/22777	0.000119511	0.00976652	0.00838769	ENSMUSG00000027752/ENSMUSG00000030929/ENSMUSG00000061286/ENSMUSG00000046865	4
GO:0014743	GO:0014743	regulation of muscle hypertrophy	7/316	80/22777	0.000123644	0.00987465	0.00848055	ENSMUSG00000028967/ENSMUSG00000026360/ENSMUSG00000032402/ENSMUSG00000028341/ENSMUSG00000059743/ENSMUSG00000020053/ENSMUSG00000005124	7
GO:0030099	GO:0030099	myeloid cell differentiation	18/316	477/22777	0.000133885	0.0104549	0.00897891	ENSMUSG00000028382/ENSMUSG00000032501/ENSMUSG00000054717/ENSMUSG00000037992/ENSMUSG00000053475/ENSMUSG00000032020/ENSMUSG00000002983/ENSMUSG00000022443/ENSMUSG00000049577/ENSMUSG00000016526/ENSMUSG00000043510/ENSMUSG00000021365/ENSMUSG00000052837/ENSMUSG00000006362/ENSMUSG00000005124/ENSMUSG00000044786/ENSMUSG00000021250/ENSMUSG00000055148	18
GO:0051403	GO:0051403	stress-activated MAPK cascade	12/316	242/22777	0.000154247	0.0117831	0.0101196	ENSMUSG00000021453/ENSMUSG00000032402/ENSMUSG00000015312/ENSMUSG00000032501/ENSMUSG00000020893/ENSMUSG00000019997/ENSMUSG00000036390/ENSMUSG00000061878/ENSMUSG00000024190/ENSMUSG00000044786/ENSMUSG00000021640/ENSMUSG00000052397	12
GO:2000630	GO:2000630	positive regulation of miRNA metabolic process	6/316	59/22777	0.000165131	0.0123462	0.0106031	ENSMUSG00000032402/ENSMUSG00000000489/ENSMUSG00000007613/ENSMUSG00000003032/ENSMUSG00000038418/ENSMUSG00000021250	6
GO:0044342	GO:0044342	type B pancreatic cell proliferation	5/316	38/22777	0.000171686	0.0125689	0.0107944	ENSMUSG00000028967/ENSMUSG00000038894/ENSMUSG00000028341/ENSMUSG00000020053/ENSMUSG00000023034	5
GO:0071636	GO:0071636	positive regulation of transforming growth factor beta production	4/316	21/22777	0.000180542	0.0129475	0.0111196	ENSMUSG00000040152/ENSMUSG00000032402/ENSMUSG00000032487/ENSMUSG00000016494	4
GO:0045599	GO:0045599	negative regulation of fat cell differentiation	6/316	62/22777	0.000217595	0.0152926	0.0131336	ENSMUSG00000061013/ENSMUSG00000032402/ENSMUSG00000030782/ENSMUSG00000020601/ENSMUSG00000049577/ENSMUSG00000005124	6
GO:2000628	GO:2000628	regulation of miRNA metabolic process	7/316	88/22777	0.000224849	0.0154926	0.0133053	ENSMUSG00000032402/ENSMUSG00000000489/ENSMUSG00000037992/ENSMUSG00000007613/ENSMUSG00000003032/ENSMUSG00000038418/ENSMUSG00000021250	7
GO:0032680	GO:0032680	regulation of tumor necrosis factor production	10/316	185/22777	0.000273247	0.0180077	0.0154654	ENSMUSG00000028967/ENSMUSG00000040152/ENSMUSG00000037992/ENSMUSG00000037447/ENSMUSG00000016494/ENSMUSG00000028195/ENSMUSG00000021125/ENSMUSG00000020053/ENSMUSG00000044786/ENSMUSG00000038587	10
GO:0001818	GO:0001818	negative regulation of cytokine production	13/316	296/22777	0.000273335	0.0180077	0.0154654	ENSMUSG00000028967/ENSMUSG00000040152/ENSMUSG00000037992/ENSMUSG00000020601/ENSMUSG00000002983/ENSMUSG00000016494/ENSMUSG00000049577/ENSMUSG00000021125/ENSMUSG00000003032/ENSMUSG00000020053/ENSMUSG00000044786/ENSMUSG00000052397/ENSMUSG00000055148	13
GO:0060420	GO:0060420	regulation of heart growth	7/316	91/22777	0.000276726	0.0180077	0.0154654	ENSMUSG00000026360/ENSMUSG00000019960/ENSMUSG00000007613/ENSMUSG00000059743/ENSMUSG00000020053/ENSMUSG00000024014/ENSMUSG00000005124	7
GO:1901724	GO:1901724	positive regulation of cell proliferation involved in kidney development	3/316	10/22777	0.000295284	0.018866	0.0162025	ENSMUSG00000000489/ENSMUSG00000027947/ENSMUSG00000038418	3
GO:0035264	GO:0035264	multicellular organism growth	11/316	223/22777	0.000301629	0.0189272	0.0162551	ENSMUSG00000016559/ENSMUSG00000053164/ENSMUSG00000026819/ENSMUSG00000037992/ENSMUSG00000057329/ENSMUSG00000042608/ENSMUSG00000031489/ENSMUSG00000036437/ENSMUSG00000020053/ENSMUSG00000052397/ENSMUSG00000055148	11
GO:1903555	GO:1903555	regulation of tumor necrosis factor superfamily cytokine production	10/316	188/22777	0.000310727	0.019156	0.0164516	ENSMUSG00000028967/ENSMUSG00000040152/ENSMUSG00000037992/ENSMUSG00000037447/ENSMUSG00000016494/ENSMUSG00000028195/ENSMUSG00000021125/ENSMUSG00000020053/ENSMUSG00000044786/ENSMUSG00000038587	10
GO:0043153	GO:0043153	entrainment of circadian clock by photoperiod	4/316	25/22777	0.000365271	0.0218759	0.0187875	ENSMUSG00000030103/ENSMUSG00000024042/ENSMUSG00000020893/ENSMUSG00000020038	4
GO:0032640	GO:0032640	tumor necrosis factor production	10/316	192/22777	0.000367296	0.0218759	0.0187875	ENSMUSG00000028967/ENSMUSG00000040152/ENSMUSG00000037992/ENSMUSG00000037447/ENSMUSG00000016494/ENSMUSG00000028195/ENSMUSG00000021125/ENSMUSG00000020053/ENSMUSG00000044786/ENSMUSG00000038587	10
GO:0003012	GO:0003012	muscle system process	16/316	435/22777	0.000415102	0.0239149	0.0205386	ENSMUSG00000028967/ENSMUSG00000026360/ENSMUSG00000007617/ENSMUSG00000032402/ENSMUSG00000032487/ENSMUSG00000031799/ENSMUSG00000036437/ENSMUSG00000028341/ENSMUSG00000021125/ENSMUSG00000003032/ENSMUSG00000059743/ENSMUSG00000020053/ENSMUSG00000019997/ENSMUSG00000061878/ENSMUSG00000023034/ENSMUSG00000005124	16
GO:0071706	GO:0071706	tumor necrosis factor superfamily cytokine production	10/316	195/22777	0.000415143	0.0239149	0.0205386	ENSMUSG00000028967/ENSMUSG00000040152/ENSMUSG00000037992/ENSMUSG00000037447/ENSMUSG00000016494/ENSMUSG00000028195/ENSMUSG00000021125/ENSMUSG00000020053/ENSMUSG00000044786/ENSMUSG00000038587	10
GO:0009648	GO:0009648	photoperiodism	4/316	26/22777	0.000426996	0.0242011	0.0207844	ENSMUSG00000030103/ENSMUSG00000024042/ENSMUSG00000020893/ENSMUSG00000020038	4
GO:0043500	GO:0043500	muscle adaptation	8/316	129/22777	0.000448204	0.024689	0.0212034	ENSMUSG00000028967/ENSMUSG00000026360/ENSMUSG00000032402/ENSMUSG00000028341/ENSMUSG00000003032/ENSMUSG00000059743/ENSMUSG00000020053/ENSMUSG00000005124	8
GO:2000377	GO:2000377	regulation of reactive oxygen species metabolic process	9/316	162/22777	0.000449657	0.024689	0.0212034	ENSMUSG00000040152/ENSMUSG00000000489/ENSMUSG00000057329/ENSMUSG00000023067/ENSMUSG00000021822/ENSMUSG00000003541/ENSMUSG00000021125/ENSMUSG00000037169/ENSMUSG00000036390	9
GO:0071774	GO:0071774	response to fibroblast growth factor	7/316	99/22777	0.000463255	0.025021	0.0214886	ENSMUSG00000040152/ENSMUSG00000033730/ENSMUSG00000000489/ENSMUSG00000053560/ENSMUSG00000019997/ENSMUSG00000023034/ENSMUSG00000044786	7
GO:0050679	GO:0050679	positive regulation of epithelial cell proliferation	11/316	235/22777	0.000469945	0.025021	0.0214886	ENSMUSG00000038894/ENSMUSG00000033730/ENSMUSG00000028413/ENSMUSG00000000489/ENSMUSG00000054717/ENSMUSG00000006763/ENSMUSG00000028341/ENSMUSG00000037169/ENSMUSG00000020053/ENSMUSG00000023034/ENSMUSG00000042745	11
GO:0045428	GO:0045428	regulation of nitric oxide biosynthetic process	6/316	72/22777	0.000492571	0.0252507	0.0216858	ENSMUSG00000032402/ENSMUSG00000032487/ENSMUSG00000016494/ENSMUSG00000003032/ENSMUSG00000020053/ENSMUSG00000055148	6
GO:0048511	GO:0048511	rhythmic process	13/316	315/22777	0.000493945	0.0252507	0.0216858	ENSMUSG00000022893/ENSMUSG00000030103/ENSMUSG00000024042/ENSMUSG00000053475/ENSMUSG00000002983/ENSMUSG00000020893/ENSMUSG00000022443/ENSMUSG00000020038/ENSMUSG00000024228/ENSMUSG00000038550/ENSMUSG00000020053/ENSMUSG00000038418/ENSMUSG00000042745	13
GO:0009649	GO:0009649	entrainment of circadian clock	4/316	27/22777	0.000495816	0.0252507	0.0216858	ENSMUSG00000030103/ENSMUSG00000024042/ENSMUSG00000020893/ENSMUSG00000020038	4
GO:0015911	GO:0015911	long-chain fatty acid import across plasma membrane	3/316	12/22777	0.000530306	0.0262464	0.022541	ENSMUSG00000038894/ENSMUSG00000040152/ENSMUSG00000028645	3
GO:0072124	GO:0072124	regulation of glomerular mesangial cell proliferation	3/316	12/22777	0.000530306	0.0262464	0.022541	ENSMUSG00000000489/ENSMUSG00000027947/ENSMUSG00000038418	3
GO:0010586	GO:0010586	miRNA metabolic process	7/316	102/22777	0.000554748	0.0270748	0.0232524	ENSMUSG00000032402/ENSMUSG00000000489/ENSMUSG00000037992/ENSMUSG00000007613/ENSMUSG00000003032/ENSMUSG00000038418/ENSMUSG00000021250	7
GO:0048638	GO:0048638	regulation of developmental growth	15/316	404/22777	0.000567156	0.0271706	0.0233347	ENSMUSG00000026360/ENSMUSG00000001627/ENSMUSG00000053164/ENSMUSG00000019960/ENSMUSG00000057329/ENSMUSG00000023067/ENSMUSG00000007613/ENSMUSG00000059325/ENSMUSG00000031489/ENSMUSG00000036437/ENSMUSG00000059743/ENSMUSG00000020053/ENSMUSG00000024014/ENSMUSG00000005124/ENSMUSG00000052397	15
GO:1900745	GO:1900745	positive regulation of p38MAPK cascade	4/316	28/22777	0.000572175	0.0271706	0.0233347	ENSMUSG00000021453/ENSMUSG00000015312/ENSMUSG00000036390/ENSMUSG00000061878	4
GO:0032651	GO:0032651	regulation of interleukin-1 beta production	7/316	103/22777	0.000588248	0.0275614	0.0236703	ENSMUSG00000028967/ENSMUSG00000032402/ENSMUSG00000028195/ENSMUSG00000021125/ENSMUSG00000020053/ENSMUSG00000061878/ENSMUSG00000038418	7
GO:0061045	GO:0061045	negative regulation of wound healing	6/316	75/22777	0.000613188	0.0280038	0.0240502	ENSMUSG00000040152/ENSMUSG00000032402/ENSMUSG00000000489/ENSMUSG00000032020/ENSMUSG00000016494/ENSMUSG00000021822	6
GO:0006469	GO:0006469	negative regulation of protein kinase activity	10/316	205/22777	0.000613628	0.0280038	0.0240502	ENSMUSG00000028967/ENSMUSG00000021453/ENSMUSG00000026360/ENSMUSG00000015312/ENSMUSG00000032501/ENSMUSG00000032020/ENSMUSG00000004530/ENSMUSG00000023067/ENSMUSG00000036390/ENSMUSG00000024190	10
GO:0051101	GO:0051101	regulation of DNA binding	8/316	136/22777	0.000636729	0.0285809	0.0245459	ENSMUSG00000026796/ENSMUSG00000054717/ENSMUSG00000044783/ENSMUSG00000071192/ENSMUSG00000006585/ENSMUSG00000003032/ENSMUSG00000020053/ENSMUSG00000042745	8
GO:0009913	GO:0009913	epidermal cell differentiation	11/316	244/22777	0.000642542	0.0285809	0.0245459	ENSMUSG00000028967/ENSMUSG00000042622/ENSMUSG00000024136/ENSMUSG00000032487/ENSMUSG00000026478/ENSMUSG00000003271/ENSMUSG00000029135/ENSMUSG00000003032/ENSMUSG00000037169/ENSMUSG00000044786/ENSMUSG00000038393	11
GO:0080164	GO:0080164	regulation of nitric oxide metabolic process	6/316	76/22777	0.000658101	0.0286971	0.0246456	ENSMUSG00000032402/ENSMUSG00000032487/ENSMUSG00000016494/ENSMUSG00000003032/ENSMUSG00000020053/ENSMUSG00000055148	6
GO:0006109	GO:0006109	regulation of carbohydrate metabolic process	10/316	207/22777	0.000661486	0.0286971	0.0246456	ENSMUSG00000038894/ENSMUSG00000024042/ENSMUSG00000031700/ENSMUSG00000000489/ENSMUSG00000022443/ENSMUSG00000020038/ENSMUSG00000003541/ENSMUSG00000020053/ENSMUSG00000035621/ENSMUSG00000006362	10
GO:0014745	GO:0014745	negative regulation of muscle adaptation	3/316	13/22777	0.000682335	0.0288762	0.0247994	ENSMUSG00000028967/ENSMUSG00000032402/ENSMUSG00000003032	3
GO:0072110	GO:0072110	glomerular mesangial cell proliferation	3/316	13/22777	0.000682335	0.0288762	0.0247994	ENSMUSG00000000489/ENSMUSG00000027947/ENSMUSG00000038418	3
GO:0030195	GO:0030195	negative regulation of blood coagulation	5/316	51/22777	0.000693637	0.0288762	0.0247994	ENSMUSG00000040152/ENSMUSG00000000489/ENSMUSG00000032020/ENSMUSG00000016494/ENSMUSG00000021822	5
GO:0051153	GO:0051153	regulation of striated muscle cell differentiation	7/316	106/22777	0.000698484	0.0288762	0.0247994	ENSMUSG00000026360/ENSMUSG00000024042/ENSMUSG00000057329/ENSMUSG00000059325/ENSMUSG00000059743/ENSMUSG00000020053/ENSMUSG00000005124	7
GO:0072593	GO:0072593	reactive oxygen species metabolic process	11/316	248/22777	0.000734661	0.0295104	0.0253441	ENSMUSG00000040152/ENSMUSG00000000489/ENSMUSG00000057329/ENSMUSG00000023067/ENSMUSG00000028195/ENSMUSG00000021822/ENSMUSG00000003541/ENSMUSG00000021125/ENSMUSG00000037169/ENSMUSG00000019997/ENSMUSG00000036390	11
GO:0001704	GO:0001704	formation of primary germ layer	7/316	107/22777	0.000738657	0.0295104	0.0253441	ENSMUSG00000034765/ENSMUSG00000032402/ENSMUSG00000018476/ENSMUSG00000031530/ENSMUSG00000027368/ENSMUSG00000028341/ENSMUSG00000024190	7
GO:0043281	GO:0043281	regulation of cysteine-type endopeptidase activity involved in apoptotic process	10/316	210/22777	0.00073902	0.0295104	0.0253441	ENSMUSG00000040152/ENSMUSG00000032402/ENSMUSG00000032487/ENSMUSG00000028195/ENSMUSG00000003032/ENSMUSG00000020053/ENSMUSG00000019997/ENSMUSG00000023034/ENSMUSG00000028282/ENSMUSG00000021640	10
GO:0007492	GO:0007492	endoderm development	6/316	78/22777	0.00075554	0.0296277	0.0254449	ENSMUSG00000034765/ENSMUSG00000032402/ENSMUSG00000031530/ENSMUSG00000027368/ENSMUSG00000024190/ENSMUSG00000022602	6
GO:1900047	GO:1900047	negative regulation of hemostasis	5/316	52/22777	0.000758819	0.0296277	0.0254449	ENSMUSG00000040152/ENSMUSG00000000489/ENSMUSG00000032020/ENSMUSG00000016494/ENSMUSG00000021822	5
GO:0010675	GO:0010675	regulation of cellular carbohydrate metabolic process	9/316	175/22777	0.00078388	0.0302698	0.0259963	ENSMUSG00000038894/ENSMUSG00000024042/ENSMUSG00000031700/ENSMUSG00000022443/ENSMUSG00000020038/ENSMUSG00000003541/ENSMUSG00000020053/ENSMUSG00000035621/ENSMUSG00000006362	9
GO:0032611	GO:0032611	interleukin-1 beta production	7/316	109/22777	0.000824479	0.0313036	0.0268841	ENSMUSG00000028967/ENSMUSG00000032402/ENSMUSG00000028195/ENSMUSG00000021125/ENSMUSG00000020053/ENSMUSG00000061878/ENSMUSG00000038418	7
GO:0050819	GO:0050819	negative regulation of coagulation	5/316	53/22777	0.000828467	0.0313036	0.0268841	ENSMUSG00000040152/ENSMUSG00000000489/ENSMUSG00000032020/ENSMUSG00000016494/ENSMUSG00000021822	5
GO:1901991	GO:1901991	negative regulation of mitotic cell cycle phase transition	9/316	177/22777	0.000849759	0.0313915	0.0269597	ENSMUSG00000035234/ENSMUSG00000057329/ENSMUSG00000023067/ENSMUSG00000026107/ENSMUSG00000006585/ENSMUSG00000042903/ENSMUSG00000003541/ENSMUSG00000003032/ENSMUSG00000028680	9
GO:0035767	GO:0035767	endothelial cell chemotaxis	4/316	31/22777	0.000851006	0.0313915	0.0269597	ENSMUSG00000040152/ENSMUSG00000033730/ENSMUSG00000000489/ENSMUSG00000023034	4
GO:0062012	GO:0062012	regulation of small molecule metabolic process	14/316	377/22777	0.000857594	0.0313915	0.0269597	ENSMUSG00000038894/ENSMUSG00000024042/ENSMUSG00000032487/ENSMUSG00000031700/ENSMUSG00000022443/ENSMUSG00000020038/ENSMUSG00000003541/ENSMUSG00000028341/ENSMUSG00000059743/ENSMUSG00000020053/ENSMUSG00000039958/ENSMUSG00000035621/ENSMUSG00000006362/ENSMUSG00000038418	14
GO:0003300	GO:0003300	cardiac muscle hypertrophy	7/316	110/22777	0.000870243	0.0315261	0.0270753	ENSMUSG00000028967/ENSMUSG00000026360/ENSMUSG00000032402/ENSMUSG00000028341/ENSMUSG00000059743/ENSMUSG00000020053/ENSMUSG00000005124	7
GO:0032965	GO:0032965	regulation of collagen biosynthetic process	5/316	54/22777	0.000902768	0.0317695	0.0272843	ENSMUSG00000028967/ENSMUSG00000061013/ENSMUSG00000000489/ENSMUSG00000027947/ENSMUSG00000019997	5
GO:0044818	GO:0044818	mitotic G2/M transition checkpoint	5/316	54/22777	0.000902768	0.0317695	0.0272843	ENSMUSG00000035234/ENSMUSG00000023067/ENSMUSG00000026107/ENSMUSG00000042903/ENSMUSG00000003541	5
GO:0014706	GO:0014706	striated muscle tissue development	12/316	295/22777	0.00091333	0.0317695	0.0272843	ENSMUSG00000026360/ENSMUSG00000001627/ENSMUSG00000024042/ENSMUSG00000032402/ENSMUSG00000037992/ENSMUSG00000018476/ENSMUSG00000007613/ENSMUSG00000049577/ENSMUSG00000059743/ENSMUSG00000020053/ENSMUSG00000024014/ENSMUSG00000005124	12
GO:0043154	GO:0043154	negative regulation of cysteine-type endopeptidase activity involved in apoptotic process	6/316	81/22777	0.000922166	0.0317695	0.0272843	ENSMUSG00000040152/ENSMUSG00000032487/ENSMUSG00000003032/ENSMUSG00000020053/ENSMUSG00000023034/ENSMUSG00000021640	6
GO:0051149	GO:0051149	positive regulation of muscle cell differentiation	6/316	81/22777	0.000922166	0.0317695	0.0272843	ENSMUSG00000026478/ENSMUSG00000057329/ENSMUSG00000059325/ENSMUSG00000059743/ENSMUSG00000020053/ENSMUSG00000005124	6
GO:0001503	GO:0001503	ossification	15/316	425/22777	0.000948378	0.0323553	0.0277874	ENSMUSG00000016559/ENSMUSG00000061013/ENSMUSG00000032402/ENSMUSG00000032487/ENSMUSG00000053475/ENSMUSG00000057329/ENSMUSG00000028195/ENSMUSG00000052837/ENSMUSG00000020053/ENSMUSG00000019997/ENSMUSG00000032265/ENSMUSG00000037868/ENSMUSG00000019857/ENSMUSG00000005124/ENSMUSG00000042745	15
GO:0002042	GO:0002042	cell migration involved in sprouting angiogenesis	5/316	55/22777	0.000981916	0.0328615	0.0282221	ENSMUSG00000040152/ENSMUSG00000033730/ENSMUSG00000032487/ENSMUSG00000003032/ENSMUSG00000023034	5
GO:0032330	GO:0032330	regulation of chondrocyte differentiation	5/316	55/22777	0.000981916	0.0328615	0.0282221	ENSMUSG00000061013/ENSMUSG00000032402/ENSMUSG00000007613/ENSMUSG00000019997/ENSMUSG00000005124	5
GO:0051216	GO:0051216	cartilage development	10/316	219/22777	0.00101775	0.0335837	0.0288423	ENSMUSG00000040152/ENSMUSG00000061013/ENSMUSG00000032402/ENSMUSG00000037992/ENSMUSG00000037447/ENSMUSG00000007613/ENSMUSG00000028195/ENSMUSG00000037169/ENSMUSG00000019997/ENSMUSG00000005124	10
GO:0045786	GO:0045786	negative regulation of cell cycle	14/316	384/22777	0.00102261	0.0335837	0.0288423	ENSMUSG00000032487/ENSMUSG00000035234/ENSMUSG00000057329/ENSMUSG00000023067/ENSMUSG00000020038/ENSMUSG00000026107/ENSMUSG00000006585/ENSMUSG00000020423/ENSMUSG00000042903/ENSMUSG00000095789/ENSMUSG00000003541/ENSMUSG00000003032/ENSMUSG00000028680/ENSMUSG00000023034	14
GO:0016051	GO:0016051	carbohydrate biosynthetic process	10/316	220/22777	0.00105343	0.033675	0.0289208	ENSMUSG00000038894/ENSMUSG00000026628/ENSMUSG00000024042/ENSMUSG00000028413/ENSMUSG00000031700/ENSMUSG00000000489/ENSMUSG00000022443/ENSMUSG00000020038/ENSMUSG00000020053/ENSMUSG00000074916	10
GO:0035265	GO:0035265	organ growth	10/316	220/22777	0.00105343	0.033675	0.0289208	ENSMUSG00000040152/ENSMUSG00000026360/ENSMUSG00000019960/ENSMUSG00000037992/ENSMUSG00000057329/ENSMUSG00000007613/ENSMUSG00000059743/ENSMUSG00000020053/ENSMUSG00000024014/ENSMUSG00000005124	10
GO:0045604	GO:0045604	regulation of epidermal cell differentiation	5/316	56/22777	0.0010661	0.033675	0.0289208	ENSMUSG00000028967/ENSMUSG00000042622/ENSMUSG00000003271/ENSMUSG00000037169/ENSMUSG00000044786	5
GO:0014897	GO:0014897	striated muscle hypertrophy	7/316	114/22777	0.00107371	0.033675	0.0289208	ENSMUSG00000028967/ENSMUSG00000026360/ENSMUSG00000032402/ENSMUSG00000028341/ENSMUSG00000059743/ENSMUSG00000020053/ENSMUSG00000005124	7
GO:0061037	GO:0061037	negative regulation of cartilage development	4/316	33/22777	0.00108289	0.033675	0.0289208	ENSMUSG00000061013/ENSMUSG00000037992/ENSMUSG00000007613/ENSMUSG00000005124	4
GO:1904752	GO:1904752	regulation of vascular associated smooth muscle cell migration	4/316	33/22777	0.00108289	0.033675	0.0289208	ENSMUSG00000022893/ENSMUSG00000000489/ENSMUSG00000022443/ENSMUSG00000028341	4
GO:0055021	GO:0055021	regulation of cardiac muscle tissue growth	6/316	84/22777	0.00111573	0.0343918	0.0295364	ENSMUSG00000026360/ENSMUSG00000007613/ENSMUSG00000059743/ENSMUSG00000020053/ENSMUSG00000024014/ENSMUSG00000005124	6
GO:0010677	GO:0010677	negative regulation of cellular carbohydrate metabolic process	5/316	57/22777	0.00115552	0.0349671	0.0300305	ENSMUSG00000024042/ENSMUSG00000020038/ENSMUSG00000003541/ENSMUSG00000035621/ENSMUSG00000006362	5
GO:0007369	GO:0007369	gastrulation	9/316	185/22777	0.00115984	0.0349671	0.0300305	ENSMUSG00000034765/ENSMUSG00000032402/ENSMUSG00000018476/ENSMUSG00000031530/ENSMUSG00000027368/ENSMUSG00000028341/ENSMUSG00000003032/ENSMUSG00000074221/ENSMUSG00000024190	9
GO:0006809	GO:0006809	nitric oxide biosynthetic process	6/316	85/22777	0.00118671	0.0349671	0.0300305	ENSMUSG00000032402/ENSMUSG00000032487/ENSMUSG00000016494/ENSMUSG00000003032/ENSMUSG00000020053/ENSMUSG00000055148	6
GO:0014896	GO:0014896	muscle hypertrophy	7/316	116/22777	0.00118854	0.0349671	0.0300305	ENSMUSG00000028967/ENSMUSG00000026360/ENSMUSG00000032402/ENSMUSG00000028341/ENSMUSG00000059743/ENSMUSG00000020053/ENSMUSG00000005124	7
GO:0043255	GO:0043255	regulation of carbohydrate biosynthetic process	7/316	116/22777	0.00118854	0.0349671	0.0300305	ENSMUSG00000038894/ENSMUSG00000024042/ENSMUSG00000031700/ENSMUSG00000000489/ENSMUSG00000022443/ENSMUSG00000020038/ENSMUSG00000020053	7
GO:0001649	GO:0001649	osteoblast differentiation	10/316	224/22777	0.00120651	0.0349671	0.0300305	ENSMUSG00000016559/ENSMUSG00000032402/ENSMUSG00000053475/ENSMUSG00000028195/ENSMUSG00000052837/ENSMUSG00000020053/ENSMUSG00000032265/ENSMUSG00000019857/ENSMUSG00000005124/ENSMUSG00000042745	10
GO:0035335	GO:0035335	peptidyl-tyrosine dephosphorylation	4/316	34/22777	0.001214	0.0349671	0.0300305	ENSMUSG00000034765/ENSMUSG00000019960/ENSMUSG00000032020/ENSMUSG00000024190	4
GO:0061050	GO:0061050	regulation of cell growth involved in cardiac muscle cell development	4/316	34/22777	0.001214	0.0349671	0.0300305	ENSMUSG00000026360/ENSMUSG00000059743/ENSMUSG00000020053/ENSMUSG00000005124	4
GO:0051155	GO:0051155	positive regulation of striated muscle cell differentiation	5/316	58/22777	0.00125038	0.0357222	0.030679	ENSMUSG00000057329/ENSMUSG00000059325/ENSMUSG00000059743/ENSMUSG00000020053/ENSMUSG00000005124	5
GO:0007623	GO:0007623	circadian rhythm	10/316	226/22777	0.00128959	0.0361286	0.031028	ENSMUSG00000030103/ENSMUSG00000024042/ENSMUSG00000002983/ENSMUSG00000020893/ENSMUSG00000020038/ENSMUSG00000024228/ENSMUSG00000038550/ENSMUSG00000020053/ENSMUSG00000038418/ENSMUSG00000042745	10
GO:0072109	GO:0072109	glomerular mesangium development	3/316	16/22777	0.00129545	0.0361286	0.031028	ENSMUSG00000000489/ENSMUSG00000027947/ENSMUSG00000038418	3
GO:1901722	GO:1901722	regulation of cell proliferation involved in kidney development	3/316	16/22777	0.00129545	0.0361286	0.031028	ENSMUSG00000000489/ENSMUSG00000027947/ENSMUSG00000038418	3
GO:0001933	GO:0001933	negative regulation of protein phosphorylation	13/316	354/22777	0.00143615	0.0397372	0.0341271	ENSMUSG00000028967/ENSMUSG00000021453/ENSMUSG00000026360/ENSMUSG00000019960/ENSMUSG00000015312/ENSMUSG00000032501/ENSMUSG00000032020/ENSMUSG00000004530/ENSMUSG00000023067/ENSMUSG00000040435/ENSMUSG00000020053/ENSMUSG00000036390/ENSMUSG00000024190	13
GO:0010810	GO:0010810	regulation of cell-substrate adhesion	10/316	230/22777	0.00146976	0.0400368	0.0343844	ENSMUSG00000040152/ENSMUSG00000006304/ENSMUSG00000032402/ENSMUSG00000000489/ENSMUSG00000057329/ENSMUSG00000004530/ENSMUSG00000022443/ENSMUSG00000028195/ENSMUSG00000021822/ENSMUSG00000021365	10
GO:0043542	GO:0043542	endothelial cell migration	10/316	230/22777	0.00146976	0.0400368	0.0343844	ENSMUSG00000040152/ENSMUSG00000033730/ENSMUSG00000032487/ENSMUSG00000000489/ENSMUSG00000022443/ENSMUSG00000007613/ENSMUSG00000003032/ENSMUSG00000020053/ENSMUSG00000036390/ENSMUSG00000023034	10
GO:0001659	GO:0001659	temperature homeostasis	9/316	192/22777	0.00150092	0.0405698	0.0348422	ENSMUSG00000021453/ENSMUSG00000032487/ENSMUSG00000049649/ENSMUSG00000028945/ENSMUSG00000018476/ENSMUSG00000031489/ENSMUSG00000038418/ENSMUSG00000007682/ENSMUSG00000042745	9
GO:0030336	GO:0030336	negative regulation of cell migration	12/316	313/22777	0.00151242	0.0405698	0.0348422	ENSMUSG00000040152/ENSMUSG00000032501/ENSMUSG00000000489/ENSMUSG00000053475/ENSMUSG00000031609/ENSMUSG00000057329/ENSMUSG00000004530/ENSMUSG00000022443/ENSMUSG00000021365/ENSMUSG00000003032/ENSMUSG00000036390/ENSMUSG00000024190	12
GO:0071498	GO:0071498	cellular response to fluid shear stress	3/316	17/22777	0.00155697	0.0411368	0.0353291	ENSMUSG00000032487/ENSMUSG00000003032/ENSMUSG00000055148	3
GO:1902001	GO:1902001	fatty acid transmembrane transport	3/316	17/22777	0.00155697	0.0411368	0.0353291	ENSMUSG00000038894/ENSMUSG00000040152/ENSMUSG00000028645	3
GO:0002573	GO:0002573	myeloid leukocyte differentiation	11/316	274/22777	0.00163942	0.0426768	0.0366517	ENSMUSG00000032501/ENSMUSG00000037992/ENSMUSG00000053475/ENSMUSG00000032020/ENSMUSG00000002983/ENSMUSG00000049577/ENSMUSG00000021365/ENSMUSG00000052837/ENSMUSG00000006362/ENSMUSG00000005124/ENSMUSG00000021250	11
GO:0032652	GO:0032652	regulation of interleukin-1 production	7/316	123/22777	0.00166801	0.0426768	0.0366517	ENSMUSG00000028967/ENSMUSG00000032402/ENSMUSG00000028195/ENSMUSG00000021125/ENSMUSG00000020053/ENSMUSG00000061878/ENSMUSG00000038418	7
GO:0007095	GO:0007095	mitotic G2 DNA damage checkpoint signaling	4/316	37/22777	0.00167342	0.0426768	0.0366517	ENSMUSG00000035234/ENSMUSG00000023067/ENSMUSG00000042903/ENSMUSG00000003541	4
GO:0033687	GO:0033687	osteoblast proliferation	4/316	37/22777	0.00167342	0.0426768	0.0366517	ENSMUSG00000032402/ENSMUSG00000057329/ENSMUSG00000028195/ENSMUSG00000052837	4
GO:0046209	GO:0046209	nitric oxide metabolic process	6/316	91/22777	0.00168792	0.0426768	0.0366517	ENSMUSG00000032402/ENSMUSG00000032487/ENSMUSG00000016494/ENSMUSG00000003032/ENSMUSG00000020053/ENSMUSG00000055148	6
GO:0010712	GO:0010712	regulation of collagen metabolic process	5/316	62/22777	0.00168813	0.0426768	0.0366517	ENSMUSG00000028967/ENSMUSG00000061013/ENSMUSG00000000489/ENSMUSG00000027947/ENSMUSG00000019997	5
GO:0060419	GO:0060419	heart growth	7/316	124/22777	0.00174725	0.0430544	0.036976	ENSMUSG00000026360/ENSMUSG00000019960/ENSMUSG00000007613/ENSMUSG00000059743/ENSMUSG00000020053/ENSMUSG00000024014/ENSMUSG00000005124	7
GO:0045913	GO:0045913	positive regulation of carbohydrate metabolic process	6/316	92/22777	0.00178503	0.0430544	0.036976	ENSMUSG00000038894/ENSMUSG00000031700/ENSMUSG00000000489/ENSMUSG00000022443/ENSMUSG00000020038/ENSMUSG00000020053	6
GO:0002762	GO:0002762	negative regulation of myeloid leukocyte differentiation	5/316	63/22777	0.00181316	0.0430544	0.036976	ENSMUSG00000032501/ENSMUSG00000037992/ENSMUSG00000053475/ENSMUSG00000032020/ENSMUSG00000049577	5
GO:0032964	GO:0032964	collagen biosynthetic process	5/316	63/22777	0.00181316	0.0430544	0.036976	ENSMUSG00000028967/ENSMUSG00000061013/ENSMUSG00000000489/ENSMUSG00000027947/ENSMUSG00000019997	5
GO:0042551	GO:0042551	neuron maturation	5/316	63/22777	0.00181316	0.0430544	0.036976	ENSMUSG00000026826/ENSMUSG00000000489/ENSMUSG00000057329/ENSMUSG00000065537/ENSMUSG00000065590	5
GO:0045682	GO:0045682	regulation of epidermis development	5/316	63/22777	0.00181316	0.0430544	0.036976	ENSMUSG00000028967/ENSMUSG00000042622/ENSMUSG00000003271/ENSMUSG00000037169/ENSMUSG00000044786	5
GO:0045912	GO:0045912	negative regulation of carbohydrate metabolic process	5/316	63/22777	0.00181316	0.0430544	0.036976	ENSMUSG00000024042/ENSMUSG00000020038/ENSMUSG00000003541/ENSMUSG00000035621/ENSMUSG00000006362	5
GO:0046620	GO:0046620	regulation of organ growth	7/316	125/22777	0.00182939	0.0430544	0.036976	ENSMUSG00000026360/ENSMUSG00000019960/ENSMUSG00000007613/ENSMUSG00000059743/ENSMUSG00000020053/ENSMUSG00000024014/ENSMUSG00000005124	7
GO:0045930	GO:0045930	negative regulation of mitotic cell cycle	10/316	237/22777	0.00183401	0.0430544	0.036976	ENSMUSG00000035234/ENSMUSG00000057329/ENSMUSG00000023067/ENSMUSG00000026107/ENSMUSG00000006585/ENSMUSG00000020423/ENSMUSG00000042903/ENSMUSG00000003541/ENSMUSG00000003032/ENSMUSG00000028680	10
GO:0014041	GO:0014041	regulation of neuron maturation	3/316	18/22777	0.00184928	0.0430544	0.036976	ENSMUSG00000057329/ENSMUSG00000065537/ENSMUSG00000065590	3
GO:0061051	GO:0061051	positive regulation of cell growth involved in cardiac muscle cell development	3/316	18/22777	0.00184928	0.0430544	0.036976	ENSMUSG00000059743/ENSMUSG00000020053/ENSMUSG00000005124	3
GO:1904738	GO:1904738	vascular associated smooth muscle cell migration	4/316	38/22777	0.00185009	0.0430544	0.036976	ENSMUSG00000022893/ENSMUSG00000000489/ENSMUSG00000022443/ENSMUSG00000028341	4
GO:1903035	GO:1903035	negative regulation of response to wounding	6/316	93/22777	0.00188632	0.0433237	0.0372073	ENSMUSG00000040152/ENSMUSG00000032402/ENSMUSG00000000489/ENSMUSG00000032020/ENSMUSG00000016494/ENSMUSG00000021822	6
GO:2001057	GO:2001057	reactive nitrogen species metabolic process	6/316	93/22777	0.00188632	0.0433237	0.0372073	ENSMUSG00000032402/ENSMUSG00000032487/ENSMUSG00000016494/ENSMUSG00000003032/ENSMUSG00000020053/ENSMUSG00000055148	6
GO:0048145	GO:0048145	regulation of fibroblast proliferation	7/316	126/22777	0.00191448	0.0436851	0.0375176	ENSMUSG00000001964/ENSMUSG00000000489/ENSMUSG00000023067/ENSMUSG00000029135/ENSMUSG00000020053/ENSMUSG00000061878/ENSMUSG00000031838	7
GO:0010972	GO:0010972	negative regulation of G2/M transition of mitotic cell cycle	5/316	64/22777	0.00194485	0.0438089	0.037624	ENSMUSG00000035234/ENSMUSG00000023067/ENSMUSG00000026107/ENSMUSG00000042903/ENSMUSG00000003541	5
GO:0050873	GO:0050873	brown fat cell differentiation	5/316	64/22777	0.00194485	0.0438089	0.037624	ENSMUSG00000026360/ENSMUSG00000032487/ENSMUSG00000031489/ENSMUSG00000024014/ENSMUSG00000007682	5
GO:0071634	GO:0071634	regulation of transforming growth factor beta production	4/316	39/22777	0.00203928	0.0456434	0.0391995	ENSMUSG00000040152/ENSMUSG00000032402/ENSMUSG00000032487/ENSMUSG00000016494	4
GO:0031589	GO:0031589	cell-substrate adhesion	13/316	369/22777	0.0020691	0.0460178	0.039521	ENSMUSG00000040152/ENSMUSG00000006304/ENSMUSG00000032402/ENSMUSG00000000489/ENSMUSG00000026478/ENSMUSG00000057329/ENSMUSG00000004530/ENSMUSG00000016494/ENSMUSG00000022443/ENSMUSG00000028195/ENSMUSG00000021822/ENSMUSG00000021365/ENSMUSG00000019997	13
GO:0048008	GO:0048008	platelet-derived growth factor receptor signaling pathway	5/316	65/22777	0.00208339	0.0460441	0.0395436	ENSMUSG00000034640/ENSMUSG00000032515/ENSMUSG00000000489/ENSMUSG00000028341/ENSMUSG00000038393	5
GO:0010631	GO:0010631	epithelial cell migration	12/316	326/22777	0.00212188	0.0460608	0.039558	ENSMUSG00000038894/ENSMUSG00000040152/ENSMUSG00000033730/ENSMUSG00000032487/ENSMUSG00000000489/ENSMUSG00000004530/ENSMUSG00000022443/ENSMUSG00000007613/ENSMUSG00000003032/ENSMUSG00000020053/ENSMUSG00000036390/ENSMUSG00000023034	12
GO:2000146	GO:2000146	negative regulation of cell motility	12/316	326/22777	0.00212188	0.0460608	0.039558	ENSMUSG00000040152/ENSMUSG00000032501/ENSMUSG00000000489/ENSMUSG00000053475/ENSMUSG00000031609/ENSMUSG00000057329/ENSMUSG00000004530/ENSMUSG00000022443/ENSMUSG00000021365/ENSMUSG00000003032/ENSMUSG00000036390/ENSMUSG00000024190	12
GO:0032872	GO:0032872	regulation of stress-activated MAPK cascade	9/316	202/22777	0.00212347	0.0460608	0.039558	ENSMUSG00000021453/ENSMUSG00000015312/ENSMUSG00000020893/ENSMUSG00000019997/ENSMUSG00000036390/ENSMUSG00000061878/ENSMUSG00000024190/ENSMUSG00000021640/ENSMUSG00000052397	9
GO:0044539	GO:0044539	long-chain fatty acid import into cell	3/316	19/22777	0.00217362	0.0466727	0.0400835	ENSMUSG00000038894/ENSMUSG00000040152/ENSMUSG00000028645	3
GO:0032612	GO:0032612	interleukin-1 production	7/316	129/22777	0.00218828	0.0466727	0.0400835	ENSMUSG00000028967/ENSMUSG00000032402/ENSMUSG00000028195/ENSMUSG00000021125/ENSMUSG00000020053/ENSMUSG00000061878/ENSMUSG00000038418	7
GO:0043535	GO:0043535	regulation of blood vessel endothelial cell migration	6/316	96/22777	0.0022164	0.0466727	0.0400835	ENSMUSG00000040152/ENSMUSG00000032487/ENSMUSG00000000489/ENSMUSG00000003032/ENSMUSG00000020053/ENSMUSG00000036390	6
GO:0044344	GO:0044344	cellular response to fibroblast growth factor stimulus	6/316	96/22777	0.0022164	0.0466727	0.0400835	ENSMUSG00000040152/ENSMUSG00000033730/ENSMUSG00000000489/ENSMUSG00000019997/ENSMUSG00000023034/ENSMUSG00000044786	6
GO:1902750	GO:1902750	negative regulation of cell cycle G2/M phase transition	5/316	66/22777	0.00222899	0.0466727	0.0400835	ENSMUSG00000035234/ENSMUSG00000023067/ENSMUSG00000026107/ENSMUSG00000042903/ENSMUSG00000003541	5
GO:0090132	GO:0090132	epithelium migration	12/316	328/22777	0.00223137	0.0466727	0.0400835	ENSMUSG00000038894/ENSMUSG00000040152/ENSMUSG00000033730/ENSMUSG00000032487/ENSMUSG00000000489/ENSMUSG00000004530/ENSMUSG00000022443/ENSMUSG00000007613/ENSMUSG00000003032/ENSMUSG00000020053/ENSMUSG00000036390/ENSMUSG00000023034	12
GO:0030856	GO:0030856	regulation of epithelial cell differentiation	8/316	166/22777	0.00228426	0.0474964	0.0407908	ENSMUSG00000028967/ENSMUSG00000042622/ENSMUSG00000003271/ENSMUSG00000007613/ENSMUSG00000037169/ENSMUSG00000044786/ENSMUSG00000090698/ENSMUSG00000042745	8
GO:0048608	GO:0048608	reproductive structure development	12/316	330/22777	0.00234543	0.0479233	0.0411575	ENSMUSG00000022893/ENSMUSG00000016559/ENSMUSG00000027679/ENSMUSG00000034640/ENSMUSG00000054717/ENSMUSG00000037992/ENSMUSG00000053475/ENSMUSG00000057329/ENSMUSG00000022443/ENSMUSG00000007613/ENSMUSG00000008438/ENSMUSG00000020053	12
GO:0090130	GO:0090130	tissue migration	12/316	330/22777	0.00234543	0.0479233	0.0411575	ENSMUSG00000038894/ENSMUSG00000040152/ENSMUSG00000033730/ENSMUSG00000032487/ENSMUSG00000000489/ENSMUSG00000004530/ENSMUSG00000022443/ENSMUSG00000007613/ENSMUSG00000003032/ENSMUSG00000020053/ENSMUSG00000036390/ENSMUSG00000023034	12
GO:0070302	GO:0070302	regulation of stress-activated protein kinase signaling cascade	9/316	205/22777	0.00234571	0.0479233	0.0411575	ENSMUSG00000021453/ENSMUSG00000015312/ENSMUSG00000020893/ENSMUSG00000019997/ENSMUSG00000036390/ENSMUSG00000061878/ENSMUSG00000024190/ENSMUSG00000021640/ENSMUSG00000052397	9
GO:0032720	GO:0032720	negative regulation of tumor necrosis factor production	5/316	67/22777	0.00238186	0.0483807	0.0415503	ENSMUSG00000028967/ENSMUSG00000037992/ENSMUSG00000016494/ENSMUSG00000021125/ENSMUSG00000020053	5
GO:0071604	GO:0071604	transforming growth factor beta production	4/316	41/22777	0.00245694	0.0493859	0.0424136	ENSMUSG00000040152/ENSMUSG00000032402/ENSMUSG00000032487/ENSMUSG00000016494	4
GO:0045638	GO:0045638	negative regulation of myeloid cell differentiation	6/316	98/22777	0.00245946	0.0493859	0.0424136	ENSMUSG00000032501/ENSMUSG00000037992/ENSMUSG00000053475/ENSMUSG00000032020/ENSMUSG00000049577/ENSMUSG00000044786	6
GO:0008406	GO:0008406	gonad development	10/316	247/22777	0.00247766	0.0494688	0.0424848	ENSMUSG00000022893/ENSMUSG00000016559/ENSMUSG00000034640/ENSMUSG00000054717/ENSMUSG00000037992/ENSMUSG00000053475/ENSMUSG00000057329/ENSMUSG00000022443/ENSMUSG00000007613/ENSMUSG00000008438	10

## Sheet: Gene Set GO
	ID	Description	GeneRatio	BgRatio	pvalue	p.adjust	qvalue	geneID	Count
GO:0060537	GO:0060537	muscle tissue development	15/84	500/22777	3.97026e-10	9.00059e-07	6.16853e-07	ENSMUSG00000023034/ENSMUSG00000021250/ENSMUSG00000037868/ENSMUSG00000020423/ENSMUSG00000026360/ENSMUSG00000039910/ENSMUSG00000038418/ENSMUSG00000035283/ENSMUSG00000044471/ENSMUSG00000048482/ENSMUSG00000038530/ENSMUSG00000026628/ENSMUSG00000034640/ENSMUSG00000024042/ENSMUSG00000026814	15
GO:0043409	GO:0043409	negative regulation of MAPK cascade	10/84	185/22777	1.60691e-09	1.82143e-06	1.24831e-06	ENSMUSG00000026360/ENSMUSG00000024190/ENSMUSG00000019960/ENSMUSG00000034765/ENSMUSG00000022114/ENSMUSG00000026628/ENSMUSG00000031530/ENSMUSG00000037211/ENSMUSG00000003032/ENSMUSG00000020893	10
GO:0070373	GO:0070373	negative regulation of ERK1 and ERK2 cascade	7/84	83/22777	2.38158e-08	1.70226e-05	1.16664e-05	ENSMUSG00000024190/ENSMUSG00000019960/ENSMUSG00000022114/ENSMUSG00000026628/ENSMUSG00000031530/ENSMUSG00000037211/ENSMUSG00000003032	7
GO:0007611	GO:0007611	learning or memory	11/84	324/22777	3.00355e-08	1.70226e-05	1.16664e-05	ENSMUSG00000045903/ENSMUSG00000022602/ENSMUSG00000020423/ENSMUSG00000032487/ENSMUSG00000038418/ENSMUSG00000035283/ENSMUSG00000059991/ENSMUSG00000052684/ENSMUSG00000025905/ENSMUSG00000048482/ENSMUSG00000019970	11
GO:0035914	GO:0035914	skeletal muscle cell differentiation	7/84	94/22777	5.68323e-08	2.57678e-05	1.76599e-05	ENSMUSG00000023034/ENSMUSG00000021250/ENSMUSG00000037868/ENSMUSG00000020423/ENSMUSG00000039910/ENSMUSG00000038418/ENSMUSG00000026628	7
GO:0050890	GO:0050890	cognition	11/84	361/22777	9.00215e-08	3.40131e-05	2.33108e-05	ENSMUSG00000045903/ENSMUSG00000022602/ENSMUSG00000020423/ENSMUSG00000032487/ENSMUSG00000038418/ENSMUSG00000035283/ENSMUSG00000059991/ENSMUSG00000052684/ENSMUSG00000025905/ENSMUSG00000048482/ENSMUSG00000019970	11
GO:0007623	GO:0007623	circadian rhythm	9/84	226/22777	1.53485e-07	4.97071e-05	3.40667e-05	ENSMUSG00000038418/ENSMUSG00000028004/ENSMUSG00000035283/ENSMUSG00000038550/ENSMUSG00000056749/ENSMUSG00000048482/ENSMUSG00000021647/ENSMUSG00000024042/ENSMUSG00000020893	9
GO:0007178	GO:0007178	transmembrane receptor protein serine/threonine kinase signaling pathway	11/84	412/22777	3.37551e-07	9.56535e-05	6.5556e-05	ENSMUSG00000028195/ENSMUSG00000021250/ENSMUSG00000045991/ENSMUSG00000039910/ENSMUSG00000038418/ENSMUSG00000021765/ENSMUSG00000052684/ENSMUSG00000022114/ENSMUSG00000037573/ENSMUSG00000037211/ENSMUSG00000026814	11
GO:0007612	GO:0007612	learning	8/84	190/22777	5.13197e-07	0.000117109	8.02606e-05	ENSMUSG00000045903/ENSMUSG00000020423/ENSMUSG00000032487/ENSMUSG00000059991/ENSMUSG00000052684/ENSMUSG00000025905/ENSMUSG00000048482/ENSMUSG00000019970	8
GO:0090257	GO:0090257	regulation of muscle system process	9/84	261/22777	5.16583e-07	0.000117109	8.02606e-05	ENSMUSG00000023034/ENSMUSG00000032487/ENSMUSG00000026360/ENSMUSG00000028004/ENSMUSG00000035283/ENSMUSG00000038530/ENSMUSG00000028341/ENSMUSG00000024112/ENSMUSG00000003032	9
GO:0007519	GO:0007519	skeletal muscle tissue development	8/84	209/22777	1.05408e-06	0.000217237	0.000148883	ENSMUSG00000023034/ENSMUSG00000021250/ENSMUSG00000037868/ENSMUSG00000020423/ENSMUSG00000039910/ENSMUSG00000038418/ENSMUSG00000044471/ENSMUSG00000026628	8
GO:0007517	GO:0007517	muscle organ development	10/84	375/22777	1.21461e-06	0.00022946	0.00015726	ENSMUSG00000023034/ENSMUSG00000021250/ENSMUSG00000037868/ENSMUSG00000020423/ENSMUSG00000039910/ENSMUSG00000038418/ENSMUSG00000044471/ENSMUSG00000048482/ENSMUSG00000026628/ENSMUSG00000026814	10
GO:0060538	GO:0060538	skeletal muscle organ development	8/84	222/22777	1.65669e-06	0.000288901	0.000197998	ENSMUSG00000023034/ENSMUSG00000021250/ENSMUSG00000037868/ENSMUSG00000020423/ENSMUSG00000039910/ENSMUSG00000038418/ENSMUSG00000044471/ENSMUSG00000026628	8
GO:0007613	GO:0007613	memory	7/84	162/22777	2.31298e-06	0.000346901	0.000237748	ENSMUSG00000045903/ENSMUSG00000022602/ENSMUSG00000032487/ENSMUSG00000038418/ENSMUSG00000035283/ENSMUSG00000048482/ENSMUSG00000019970	7
GO:0042326	GO:0042326	negative regulation of phosphorylation	10/84	405/22777	2.42021e-06	0.000346901	0.000237748	ENSMUSG00000021453/ENSMUSG00000026360/ENSMUSG00000024190/ENSMUSG00000019960/ENSMUSG00000032501/ENSMUSG00000052684/ENSMUSG00000022114/ENSMUSG00000037211/ENSMUSG00000038894/ENSMUSG00000026814	10
GO:0048511	GO:0048511	rhythmic process	9/84	315/22777	2.44835e-06	0.000346901	0.000237748	ENSMUSG00000038418/ENSMUSG00000028004/ENSMUSG00000035283/ENSMUSG00000038550/ENSMUSG00000056749/ENSMUSG00000048482/ENSMUSG00000021647/ENSMUSG00000024042/ENSMUSG00000020893	9
GO:0070372	GO:0070372	regulation of ERK1 and ERK2 cascade	9/84	328/22777	3.40522e-06	0.000454097	0.000311214	ENSMUSG00000028195/ENSMUSG00000024190/ENSMUSG00000019960/ENSMUSG00000052684/ENSMUSG00000022114/ENSMUSG00000026628/ENSMUSG00000031530/ENSMUSG00000037211/ENSMUSG00000003032	9
GO:0007622	GO:0007622	rhythmic behavior	5/84	69/22777	5.64691e-06	0.000711196	0.000487417	ENSMUSG00000037868/ENSMUSG00000038418/ENSMUSG00000028004/ENSMUSG00000035283/ENSMUSG00000038550	5
GO:0070371	GO:0070371	ERK1 and ERK2 cascade	9/84	352/22777	6.03188e-06	0.000715632	0.000490457	ENSMUSG00000028195/ENSMUSG00000024190/ENSMUSG00000019960/ENSMUSG00000052684/ENSMUSG00000022114/ENSMUSG00000026628/ENSMUSG00000031530/ENSMUSG00000037211/ENSMUSG00000003032	9
GO:0001933	GO:0001933	negative regulation of protein phosphorylation	9/84	354/22777	6.31347e-06	0.000715632	0.000490457	ENSMUSG00000021453/ENSMUSG00000026360/ENSMUSG00000024190/ENSMUSG00000019960/ENSMUSG00000032501/ENSMUSG00000052684/ENSMUSG00000022114/ENSMUSG00000037211/ENSMUSG00000026814	9
GO:0010563	GO:0010563	negative regulation of phosphorus metabolic process	10/84	461/22777	7.58417e-06	0.000781514	0.000535609	ENSMUSG00000021453/ENSMUSG00000026360/ENSMUSG00000024190/ENSMUSG00000019960/ENSMUSG00000032501/ENSMUSG00000052684/ENSMUSG00000022114/ENSMUSG00000037211/ENSMUSG00000038894/ENSMUSG00000026814	10
GO:0045936	GO:0045936	negative regulation of phosphate metabolic process	10/84	461/22777	7.58417e-06	0.000781514	0.000535609	ENSMUSG00000021453/ENSMUSG00000026360/ENSMUSG00000024190/ENSMUSG00000019960/ENSMUSG00000032501/ENSMUSG00000052684/ENSMUSG00000022114/ENSMUSG00000037211/ENSMUSG00000038894/ENSMUSG00000026814	10
GO:0090092	GO:0090092	regulation of transmembrane receptor protein serine/threonine kinase signaling pathway	8/84	275/22777	8.04397e-06	0.000792855	0.000543382	ENSMUSG00000028195/ENSMUSG00000045991/ENSMUSG00000039910/ENSMUSG00000021765/ENSMUSG00000022114/ENSMUSG00000037573/ENSMUSG00000037211/ENSMUSG00000026814	8
GO:0007179	GO:0007179	transforming growth factor beta receptor signaling pathway	7/84	203/22777	1.021e-05	0.000964422	0.000660965	ENSMUSG00000021250/ENSMUSG00000045991/ENSMUSG00000039910/ENSMUSG00000052684/ENSMUSG00000022114/ENSMUSG00000037211/ENSMUSG00000026814	7
GO:1900744	GO:1900744	regulation of p38MAPK cascade	4/84	41/22777	1.57076e-05	0.00142436	0.000976185	ENSMUSG00000021453/ENSMUSG00000024190/ENSMUSG00000025905/ENSMUSG00000020893	4
GO:0043618	GO:0043618	regulation of transcription from RNA polymerase II promoter in response to stress	4/84	42/22777	1.73124e-05	0.00147136	0.0010084	ENSMUSG00000039910/ENSMUSG00000038418/ENSMUSG00000052684/ENSMUSG00000026628	4
GO:0090101	GO:0090101	negative regulation of transmembrane receptor protein serine/threonine kinase signaling pathway	6/84	147/22777	1.7524e-05	0.00147136	0.0010084	ENSMUSG00000045991/ENSMUSG00000021765/ENSMUSG00000022114/ENSMUSG00000037573/ENSMUSG00000037211/ENSMUSG00000026814	6
GO:0007616	GO:0007616	long-term memory	4/84	43/22777	1.90345e-05	0.00154112	0.0010562	ENSMUSG00000045903/ENSMUSG00000022602/ENSMUSG00000038418/ENSMUSG00000019970	4
GO:0060420	GO:0060420	regulation of heart growth	5/84	91/22777	2.19297e-05	0.00168096	0.00115205	ENSMUSG00000026360/ENSMUSG00000039910/ENSMUSG00000019960/ENSMUSG00000035283/ENSMUSG00000038530	5
GO:0033673	GO:0033673	negative regulation of kinase activity	7/84	229/22777	2.22448e-05	0.00168096	0.00115205	ENSMUSG00000021453/ENSMUSG00000026360/ENSMUSG00000024190/ENSMUSG00000032501/ENSMUSG00000022114/ENSMUSG00000037211/ENSMUSG00000038894	7
GO:0090287	GO:0090287	regulation of cellular response to growth factor stimulus	8/84	320/22777	2.4004e-05	0.00175539	0.00120305	ENSMUSG00000028195/ENSMUSG00000045991/ENSMUSG00000039910/ENSMUSG00000021765/ENSMUSG00000022114/ENSMUSG00000037573/ENSMUSG00000037211/ENSMUSG00000026814	8
GO:1903524	GO:1903524	positive regulation of blood circulation	4/84	46/22777	2.49584e-05	0.00176815	0.0012118	ENSMUSG00000026360/ENSMUSG00000035283/ENSMUSG00000034765/ENSMUSG00000038530	4
GO:0043620	GO:0043620	regulation of DNA-templated transcription in response to stress	4/84	47/22777	2.72038e-05	0.00186882	0.00128079	ENSMUSG00000039910/ENSMUSG00000038418/ENSMUSG00000052684/ENSMUSG00000026628	4
GO:0051147	GO:0051147	regulation of muscle cell differentiation	6/84	161/22777	2.9297e-05	0.00195342	0.00133877	ENSMUSG00000026360/ENSMUSG00000035283/ENSMUSG00000048482/ENSMUSG00000038530/ENSMUSG00000024042/ENSMUSG00000026814	6
GO:0003012	GO:0003012	muscle system process	9/84	435/22777	3.23062e-05	0.00204711	0.00140298	ENSMUSG00000023034/ENSMUSG00000032487/ENSMUSG00000026360/ENSMUSG00000028004/ENSMUSG00000035283/ENSMUSG00000038530/ENSMUSG00000028341/ENSMUSG00000024112/ENSMUSG00000003032	9
GO:0071560	GO:0071560	cellular response to transforming growth factor beta stimulus	7/84	243/22777	3.25082e-05	0.00204711	0.00140298	ENSMUSG00000021250/ENSMUSG00000045991/ENSMUSG00000039910/ENSMUSG00000052684/ENSMUSG00000022114/ENSMUSG00000037211/ENSMUSG00000026814	7
GO:0071559	GO:0071559	response to transforming growth factor beta	7/84	247/22777	3.60673e-05	0.00219079	0.00150146	ENSMUSG00000021250/ENSMUSG00000045991/ENSMUSG00000039910/ENSMUSG00000052684/ENSMUSG00000022114/ENSMUSG00000037211/ENSMUSG00000026814	7
GO:0006937	GO:0006937	regulation of muscle contraction	6/84	168/22777	3.72003e-05	0.00219079	0.00150146	ENSMUSG00000023034/ENSMUSG00000032487/ENSMUSG00000026360/ENSMUSG00000028004/ENSMUSG00000035283/ENSMUSG00000024112	6
GO:0038066	GO:0038066	p38MAPK cascade	4/84	51/22777	3.7689e-05	0.00219079	0.00150146	ENSMUSG00000021453/ENSMUSG00000024190/ENSMUSG00000025905/ENSMUSG00000020893	4
GO:0043502	GO:0043502	regulation of muscle adaptation	5/84	103/22777	3.98776e-05	0.00226006	0.00154893	ENSMUSG00000026360/ENSMUSG00000035283/ENSMUSG00000038530/ENSMUSG00000028341/ENSMUSG00000003032	5
GO:1902895	GO:1902895	positive regulation of miRNA transcription	4/84	53/22777	4.39159e-05	0.00241285	0.00165364	ENSMUSG00000021250/ENSMUSG00000038418/ENSMUSG00000052684/ENSMUSG00000003032	4
GO:0033605	GO:0033605	positive regulation of catecholamine secretion	4/84	19/22777	4.49285e-05	0.00241285	0.00165364	ENSMUSG00000028004/ENSMUSG00000025905/ENSMUSG00000021647	3
GO:0051153	GO:0051153	regulation of striated muscle cell differentiation	5/84	106/22777	4.57664e-05	0.00241285	0.00165364	ENSMUSG00000026360/ENSMUSG00000035283/ENSMUSG00000048482/ENSMUSG00000038530/ENSMUSG00000024042	5
GO:0045986	GO:0045986	negative regulation of smooth muscle contraction	3/84	20/22777	5.27164e-05	0.00265574	0.0018201	ENSMUSG00000032487/ENSMUSG00000026360/ENSMUSG00000035283	3
GO:0061469	GO:0061469	regulation of type B pancreatic cell proliferation	3/84	20/22777	5.27164e-05	0.00265574	0.0018201	ENSMUSG00000023034/ENSMUSG00000028341/ENSMUSG00000038894	3
GO:0045444	GO:0045444	fat cell differentiation	7/84	268/22777	6.04195e-05	0.00291428	0.00199729	ENSMUSG00000023034/ENSMUSG00000037868/ENSMUSG00000032487/ENSMUSG00000026360/ENSMUSG00000035283/ENSMUSG00000028341/ENSMUSG00000003032	7
GO:0051348	GO:0051348	negative regulation of transferase activity	7/84	268/22777	6.04195e-05	0.00291428	0.00199729	ENSMUSG00000021453/ENSMUSG00000026360/ENSMUSG00000024190/ENSMUSG00000032501/ENSMUSG00000022114/ENSMUSG00000037211/ENSMUSG00000038894	7
GO:0033002	GO:0033002	muscle cell proliferation	7/84	272/22777	6.63122e-05	0.00310526	0.00212819	ENSMUSG00000032487/ENSMUSG00000039910/ENSMUSG00000038418/ENSMUSG00000032501/ENSMUSG00000052684/ENSMUSG00000028341/ENSMUSG00000003032	7
GO:2000630	GO:2000630	positive regulation of miRNA metabolic process	4/84	59/22777	6.71186e-05	0.00310526	0.00212819	ENSMUSG00000021250/ENSMUSG00000038418/ENSMUSG00000052684/ENSMUSG00000003032	4
GO:0099565	GO:0099565	chemical synaptic transmission, postsynaptic	5/84	116/22777	7.03767e-05	0.00319088	0.00218686	ENSMUSG00000045903/ENSMUSG00000028004/ENSMUSG00000035283/ENSMUSG00000048482/ENSMUSG00000038530	5
GO:0048660	GO:0048660	regulation of smooth muscle cell proliferation	6/84	191/22777	7.59318e-05	0.00333639	0.00228659	ENSMUSG00000032487/ENSMUSG00000038418/ENSMUSG00000032501/ENSMUSG00000052684/ENSMUSG00000028341/ENSMUSG00000003032	6
GO:0043407	GO:0043407	negative regulation of MAP kinase activity	4/84	61/22777	7.65294e-05	0.00333639	0.00228659	ENSMUSG00000026360/ENSMUSG00000024190/ENSMUSG00000022114/ENSMUSG00000037211	4
GO:0035051	GO:0035051	cardiocyte differentiation	6/84	195/22777	8.5126e-05	0.00364114	0.00249545	ENSMUSG00000026360/ENSMUSG00000039910/ENSMUSG00000035283/ENSMUSG00000038530/ENSMUSG00000037211/ENSMUSG00000024042	6
GO:0008306	GO:0008306	associative learning	5/84	122/22777	8.93974e-05	0.00370956	0.00254234	ENSMUSG00000020423/ENSMUSG00000059991/ENSMUSG00000025905/ENSMUSG00000048482/ENSMUSG00000019970	5
GO:0034405	GO:0034405	response to fluid shear stress	3/84	24/22777	9.26027e-05	0.00370956	0.00254234	ENSMUSG00000032487/ENSMUSG00000039910/ENSMUSG00000003032	3
GO:0060080	GO:0060080	inhibitory postsynaptic potential	3/84	24/22777	9.26027e-05	0.00370956	0.00254234	ENSMUSG00000045903/ENSMUSG00000035283/ENSMUSG00000048482	3
GO:0048659	GO:0048659	smooth muscle cell proliferation	6/84	199/22777	9.51866e-05	0.00370956	0.00254234	ENSMUSG00000032487/ENSMUSG00000038418/ENSMUSG00000032501/ENSMUSG00000052684/ENSMUSG00000028341/ENSMUSG00000003032	6
GO:0051952	GO:0051952	regulation of amine transport	5/84	124/22777	9.65434e-05	0.00370956	0.00254234	ENSMUSG00000026360/ENSMUSG00000028004/ENSMUSG00000025905/ENSMUSG00000021647/ENSMUSG00000038530	5
GO:0060419	GO:0060419	heart growth	5/84	124/22777	9.65434e-05	0.00370956	0.00254234	ENSMUSG00000026360/ENSMUSG00000039910/ENSMUSG00000019960/ENSMUSG00000035283/ENSMUSG00000038530	5
GO:0046620	GO:0046620	regulation of organ growth	5/84	125/22777	0.000100277	0.00375699	0.00257485	ENSMUSG00000026360/ENSMUSG00000039910/ENSMUSG00000019960/ENSMUSG00000035283/ENSMUSG00000038530	5
GO:0003007	GO:0003007	heart morphogenesis	7/84	291/22777	0.000101092	0.00375699	0.00257485	ENSMUSG00000028195/ENSMUSG00000039910/ENSMUSG00000028004/ENSMUSG00000052684/ENSMUSG00000037211/ENSMUSG00000076431/ENSMUSG00000026814	7
GO:0048512	GO:0048512	circadian behavior	4/84	66/22777	0.000104223	0.00377655	0.00258825	ENSMUSG00000038418/ENSMUSG00000028004/ENSMUSG00000035283/ENSMUSG00000038550	4
GO:0046697	GO:0046697	decidualization	3/84	25/22777	0.000104951	0.00377655	0.00258825	ENSMUSG00000052837/ENSMUSG00000032487/ENSMUSG00000039910	3
GO:0031644	GO:0031644	regulation of nervous system process	6/84	204/22777	0.00010907	0.00383762	0.00263011	ENSMUSG00000037868/ENSMUSG00000028004/ENSMUSG00000059991/ENSMUSG00000025905/ENSMUSG00000021647/ENSMUSG00000038530	6
GO:0014706	GO:0014706	striated muscle tissue development	7/84	295/22777	0.000110033	0.00383762	0.00263011	ENSMUSG00000026360/ENSMUSG00000039910/ENSMUSG00000035283/ENSMUSG00000048482/ENSMUSG00000038530/ENSMUSG00000024042/ENSMUSG00000026814	7
GO:0006469	GO:0006469	negative regulation of protein kinase activity	6/84	205/22777	0.00011203	0.00384807	0.00263727	ENSMUSG00000021453/ENSMUSG00000026360/ENSMUSG00000024190/ENSMUSG00000032501/ENSMUSG00000022114/ENSMUSG00000037211	6
GO:0043500	GO:0043500	muscle adaptation	5/84	129/22777	0.000116333	0.00393623	0.00269769	ENSMUSG00000026360/ENSMUSG00000035283/ENSMUSG00000038530/ENSMUSG00000028341/ENSMUSG00000003032	5
GO:0015837	GO:0015837	amine transport	5/84	130/22777	0.000120639	0.00402189	0.00275639	ENSMUSG00000026360/ENSMUSG00000028004/ENSMUSG00000025905/ENSMUSG00000021647/ENSMUSG00000038530	5
GO:0043281	GO:0043281	regulation of cysteine-type endopeptidase activity involved in apoptotic process	6/84	210/22777	0.000127805	0.00418646	0.00286918	ENSMUSG00000028195/ENSMUSG00000023034/ENSMUSG00000032487/ENSMUSG00000002083/ENSMUSG00000003032/ENSMUSG00000090877	6
GO:0060078	GO:0060078	regulation of postsynaptic membrane potential	5/84	132/22777	0.000129616	0.00418646	0.00286918	ENSMUSG00000045903/ENSMUSG00000028004/ENSMUSG00000035283/ENSMUSG00000048482/ENSMUSG00000038530	5
GO:0006940	GO:0006940	regulation of smooth muscle contraction	4/84	70/22777	0.000131115	0.00418646	0.00286918	ENSMUSG00000032487/ENSMUSG00000026360/ENSMUSG00000028004/ENSMUSG00000035283	4
GO:0007631	GO:0007631	feeding behavior	5/84	133/22777	0.000134292	0.00422835	0.00289789	ENSMUSG00000028004/ENSMUSG00000025905/ENSMUSG00000048482/ENSMUSG00000021647/ENSMUSG00000028341	5
GO:0017015	GO:0017015	regulation of transforming growth factor beta receptor signaling pathway	5/84	137/22777	0.000154303	0.00472834	0.00324056	ENSMUSG00000045991/ENSMUSG00000039910/ENSMUSG00000022114/ENSMUSG00000037211/ENSMUSG00000026814	5
GO:1902893	GO:1902893	regulation of miRNA transcription	4/84	73/22777	0.000154344	0.00472834	0.00324056	ENSMUSG00000021250/ENSMUSG00000038418/ENSMUSG00000052684/ENSMUSG00000003032	4
GO:0032922	GO:0032922	circadian regulation of gene expression	4/84	74/22777	0.000162707	0.00491072	0.00336555	ENSMUSG00000038418/ENSMUSG00000038550/ENSMUSG00000021647/ENSMUSG00000020893	4
GO:0035265	GO:0035265	organ growth	6/84	220/22777	0.000164629	0.00491072	0.00336555	ENSMUSG00000026360/ENSMUSG00000039910/ENSMUSG00000019960/ENSMUSG00000035283/ENSMUSG00000022114/ENSMUSG00000038530	6
GO:1903844	GO:1903844	regulation of cellular response to transforming growth factor beta stimulus	5/84	140/22777	0.000170749	0.00491835	0.00337078	ENSMUSG00000045991/ENSMUSG00000039910/ENSMUSG00000022114/ENSMUSG00000037211/ENSMUSG00000026814	5
GO:0050805	GO:0050805	negative regulation of synaptic transmission	4/84	75/22777	0.000171394	0.00491835	0.00337078	ENSMUSG00000022602/ENSMUSG00000032487/ENSMUSG00000028004/ENSMUSG00000048482	4
GO:0061614	GO:0061614	miRNA transcription	4/84	75/22777	0.000171394	0.00491835	0.00337078	ENSMUSG00000021250/ENSMUSG00000038418/ENSMUSG00000052684/ENSMUSG00000003032	4
GO:0032891	GO:0032891	negative regulation of organic acid transport	3/84	30/22777	0.000182811	0.00511646	0.00350655	ENSMUSG00000026360/ENSMUSG00000038530/ENSMUSG00000038894	3
GO:0045932	GO:0045932	negative regulation of muscle contraction	3/84	30/22777	0.000182811	0.00511646	0.00350655	ENSMUSG00000032487/ENSMUSG00000026360/ENSMUSG00000035283	3
GO:0010611	GO:0010611	regulation of cardiac muscle hypertrophy	4/84	77/22777	0.000189764	0.00524629	0.00359553	ENSMUSG00000026360/ENSMUSG00000035283/ENSMUSG00000038530/ENSMUSG00000028341	4
GO:0007492	GO:0007492	endoderm development	4/84	78/22777	0.000199463	0.00544799	0.00373377	ENSMUSG00000022602/ENSMUSG00000024190/ENSMUSG00000034765/ENSMUSG00000031530	4
GO:0014743	GO:0014743	regulation of muscle hypertrophy	4/84	80/22777	0.000219926	0.005856	0.0040134	ENSMUSG00000026360/ENSMUSG00000035283/ENSMUSG00000038530/ENSMUSG00000028341	4
GO:0055022	GO:0055022	negative regulation of cardiac muscle tissue growth	3/84	32/22777	0.000222151	0.005856	0.0040134	ENSMUSG00000026360/ENSMUSG00000039910/ENSMUSG00000038530	3
GO:0061117	GO:0061117	negative regulation of heart growth	3/84	32/22777	0.000222151	0.005856	0.0040134	ENSMUSG00000026360/ENSMUSG00000039910/ENSMUSG00000038530	3
GO:0043154	GO:0043154	negative regulation of cysteine-type endopeptidase activity involved in apoptotic process	4/84	81/22777	0.000230704	0.00594326	0.0040732	ENSMUSG00000023034/ENSMUSG00000032487/ENSMUSG00000003032/ENSMUSG00000090877	4
GO:0071277	GO:0071277	cellular response to calcium ion	4/84	81/22777	0.000230704	0.00594326	0.0040732	ENSMUSG00000021250/ENSMUSG00000052837/ENSMUSG00000003545/ENSMUSG00000052684	4
GO:0003206	GO:0003206	cardiac chamber morphogenesis	5/84	152/22777	0.000250296	0.00630468	0.0043209	ENSMUSG00000028195/ENSMUSG00000039910/ENSMUSG00000028004/ENSMUSG00000076431/ENSMUSG00000026814	5
GO:0019233	GO:0019233	sensory perception of pain	5/84	152/22777	0.000250296	0.00630468	0.0043209	ENSMUSG00000032487/ENSMUSG00000028004/ENSMUSG00000035283/ENSMUSG00000025905/ENSMUSG00000024112	5
GO:1902074	GO:1902074	response to salt	6/84	340/22777	0.000262782	0.00636173	0.00436	ENSMUSG00000021250/ENSMUSG00000052837/ENSMUSG00000003545/ENSMUSG00000038418/ENSMUSG00000052684/ENSMUSG00000025905/ENSMUSG00000048482	7
GO:0055021	GO:0055021	regulation of cardiac muscle tissue growth	4/84	84/22777	0.000265322	0.00636173	0.00436	ENSMUSG00000026360/ENSMUSG00000039910/ENSMUSG00000035283/ENSMUSG00000038530	4
GO:0003231	GO:0003231	cardiac ventricle development	4/84	154/22777	0.000265902	0.00636173	0.00436	ENSMUSG00000028195/ENSMUSG00000039910/ENSMUSG00000028004/ENSMUSG00000076431/ENSMUSG00000026814	5
GO:0035335	GO:0035335	peptidyl-tyrosine dephosphorylation	3/84	34/22777	0.000266592	0.00636173	0.00436	ENSMUSG00000024190/ENSMUSG00000019960/ENSMUSG00000034765	3
GO:0061050	GO:0061050	regulation of cell growth involved in cardiac muscle cell development	3/84	34/22777	0.000266592	0.00636173	0.00436	ENSMUSG00000026360/ENSMUSG00000035283/ENSMUSG00000038530	3
GO:0060411	GO:0060411	cardiac septum morphogenesis	4/84	85/22777	0.000277647	0.00655651	0.00449349	ENSMUSG00000028195/ENSMUSG00000039910/ENSMUSG00000076431/ENSMUSG00000026814	4
GO:0003209	GO:0003209	cardiac atrium morphogenesis	3/84	35/22777	0.000290811	0.00679658	0.00465802	ENSMUSG00000028195/ENSMUSG00000076431/ENSMUSG00000026814	3
GO:0010959	GO:0010959	regulation of metal ion transport	8/84	460/22777	0.000296738	0.00686433	0.00470445	ENSMUSG00000032487/ENSMUSG00000035283/ENSMUSG00000025905/ENSMUSG00000038530/ENSMUSG00000019970/ENSMUSG00000075224/ENSMUSG00000024042/ENSMUSG00000020893	8
GO:0006942	GO:0006942	regulation of striated muscle contraction	4/84	87/22777	0.000303522	0.00695036	0.00476341	ENSMUSG00000023034/ENSMUSG00000026360/ENSMUSG00000035283/ENSMUSG00000024112	4
GO:0001558	GO:0001558	regulation of cell growth	8/84	464/22777	0.000314435	0.00697903	0.00478306	ENSMUSG00000026360/ENSMUSG00000035283/ENSMUSG00000002083/ENSMUSG00000048482/ENSMUSG00000038530/ENSMUSG00000051243/ENSMUSG00000019970/ENSMUSG00000090877	8
GO:0001893	GO:0001893	maternal placenta development	3/84	36/22777	0.000316406	0.00697903	0.00478306	ENSMUSG00000052837/ENSMUSG00000032487/ENSMUSG00000039910	3
GO:0003151	GO:0003151	outflow tract morphogenesis	4/84	88/22777	0.000317088	0.00697903	0.00478306	ENSMUSG00000039910/ENSMUSG00000028004/ENSMUSG00000052684/ENSMUSG00000026814	4
GO:2000628	GO:2000628	regulation of miRNA metabolic process	4/84	88/22777	0.000317088	0.00697903	0.00478306	ENSMUSG00000021250/ENSMUSG00000038418/ENSMUSG00000052684/ENSMUSG00000003032	4
GO:1903320	GO:1903320	regulation of protein modification by small protein conjugation or removal	6/84	250/22777	0.00032746	0.00707001	0.00484542	ENSMUSG00000038418/ENSMUSG00000032501/ENSMUSG00000022114/ENSMUSG00000035329/ENSMUSG00000076431/ENSMUSG00000090877	6
GO:2000116	GO:2000116	regulation of cysteine-type endopeptidase activity	6/84	250/22777	0.00032746	0.00707001	0.00484542	ENSMUSG00000028195/ENSMUSG00000023034/ENSMUSG00000032487/ENSMUSG00000002083/ENSMUSG00000003032/ENSMUSG00000090877	6
GO:0044342	GO:0044342	type B pancreatic cell proliferation	3/84	38/22777	0.000371856	0.0079528	0.00545043	ENSMUSG00000023034/ENSMUSG00000028341/ENSMUSG00000038894	3
GO:0030099	GO:0030099	myeloid cell differentiation	8/84	477/22777	0.000378013	0.00800893	0.0054889	ENSMUSG00000021250/ENSMUSG00000052837/ENSMUSG00000039910/ENSMUSG00000032501/ENSMUSG00000052684/ENSMUSG00000056724/ENSMUSG00000021647/ENSMUSG00000090877	8
GO:0051346	GO:0051346	negative regulation of hydrolase activity	7/84	368/22777	0.000423042	0.00882909	0.006051	ENSMUSG00000023034/ENSMUSG00000032487/ENSMUSG00000026360/ENSMUSG00000022114/ENSMUSG00000037211/ENSMUSG00000003032/ENSMUSG00000090877	7
GO:0060079	GO:0060079	excitatory postsynaptic potential	4/84	95/22777	0.000424513	0.00882909	0.006051	ENSMUSG00000045903/ENSMUSG00000028004/ENSMUSG00000048482/ENSMUSG00000038530	4
GO:0045926	GO:0045926	negative regulation of growth	6/84	267/22777	0.000464213	0.00935203	0.0064094	ENSMUSG00000026360/ENSMUSG00000039910/ENSMUSG00000035283/ENSMUSG00000002083/ENSMUSG00000038530/ENSMUSG00000090877	6
GO:0003230	GO:0003230	cardiac atrium development	3/84	41/22777	0.000466158	0.00935203	0.0064094	ENSMUSG00000028195/ENSMUSG00000076431/ENSMUSG00000026814	3
GO:0038179	GO:0038179	neurotrophin signaling pathway	3/84	41/22777	0.000466158	0.00935203	0.0064094	ENSMUSG00000048482/ENSMUSG00000022114/ENSMUSG00000037211	3
GO:0048520	GO:0048520	positive regulation of behavior	3/84	41/22777	0.000466158	0.00935203	0.0064094	ENSMUSG00000028004/ENSMUSG00000025905/ENSMUSG00000028341	3
GO:1903522	GO:1903522	regulation of blood circulation	6/84	270/22777	0.000492385	0.00961908	0.00659242	ENSMUSG00000032487/ENSMUSG00000026360/ENSMUSG00000035283/ENSMUSG00000034765/ENSMUSG00000038530/ENSMUSG00000024112	6
GO:0001570	GO:0001570	vasculogenesis	4/84	99/22777	0.000496389	0.00961908	0.00659242	ENSMUSG00000052837/ENSMUSG00000039910/ENSMUSG00000034640/ENSMUSG00000026814	4
GO:0071774	GO:0071774	response to fibroblast growth factor	4/84	99/22777	0.000496389	0.00961908	0.00659242	ENSMUSG00000023034/ENSMUSG00000053560/ENSMUSG00000022114/ENSMUSG00000037211	4
GO:0001706	GO:0001706	endoderm formation	3/84	42/22777	0.000500684	0.00961908	0.00659242	ENSMUSG00000024190/ENSMUSG00000034765/ENSMUSG00000031530	3
GO:0045823	GO:0045823	positive regulation of heart contraction	3/84	42/22777	0.000500684	0.00961908	0.00659242	ENSMUSG00000026360/ENSMUSG00000035283/ENSMUSG00000038530	3
GO:0002573	GO:0002573	myeloid leukocyte differentiation	6/84	274/22777	0.000532003	0.00994883	0.00681841	ENSMUSG00000021250/ENSMUSG00000052837/ENSMUSG00000039910/ENSMUSG00000032501/ENSMUSG00000052684/ENSMUSG00000021647	6
GO:2000117	GO:2000117	negative regulation of cysteine-type endopeptidase activity	4/84	101/22777	0.000535398	0.00994883	0.00681841	ENSMUSG00000023034/ENSMUSG00000032487/ENSMUSG00000003032/ENSMUSG00000090877	4
GO:0051154	GO:0051154	negative regulation of striated muscle cell differentiation	3/84	43/22777	0.000536808	0.00994883	0.00681841	ENSMUSG00000026360/ENSMUSG00000048482/ENSMUSG00000038530	3
GO:0060259	GO:0060259	regulation of feeding behavior	3/84	43/22777	0.000536808	0.00994883	0.00681841	ENSMUSG00000028004/ENSMUSG00000025905/ENSMUSG00000028341	3
GO:0048738	GO:0048738	cardiac muscle tissue development	6/84	275/22777	0.000542285	0.00994883	0.00681841	ENSMUSG00000026360/ENSMUSG00000039910/ENSMUSG00000035283/ENSMUSG00000038530/ENSMUSG00000024042/ENSMUSG00000026814	6
GO:0043434	GO:0043434	response to peptide hormone	7/84	385/22777	0.000553374	0.00994883	0.00681841	ENSMUSG00000023034/ENSMUSG00000037868/ENSMUSG00000038418/ENSMUSG00000025905/ENSMUSG00000028341/ENSMUSG00000019970/ENSMUSG00000038894	7
GO:0048167	GO:0048167	regulation of synaptic plasticity	7/84	385/22777	0.000553374	0.00994883	0.00681841	ENSMUSG00000045903/ENSMUSG00000065537/ENSMUSG00000022602/ENSMUSG00000032487/ENSMUSG00000038418/ENSMUSG00000035283/ENSMUSG00000048482	7
GO:0010586	GO:0010586	miRNA metabolic process	4/84	102/22777	0.000555697	0.00994883	0.00681841	ENSMUSG00000021250/ENSMUSG00000038418/ENSMUSG00000052684/ENSMUSG00000003032	4
GO:0030509	GO:0030509	BMP signaling pathway	5/84	181/22777	0.000557345	0.00994883	0.00681841	ENSMUSG00000028195/ENSMUSG00000038418/ENSMUSG00000021765/ENSMUSG00000037573/ENSMUSG00000026814	5
GO:0034764	GO:0034764	positive regulation of transmembrane transport	6/84	277/22777	0.000563313	0.00996258	0.00682784	ENSMUSG00000022602/ENSMUSG00000035283/ENSMUSG00000025905/ENSMUSG00000028341/ENSMUSG00000075224/ENSMUSG00000038894	6
GO:1903532	GO:1903532	positive regulation of secretion by cell	7/84	387/22777	0.000570604	0.00996258	0.00682784	ENSMUSG00000028004/ENSMUSG00000035283/ENSMUSG00000025905/ENSMUSG00000021647/ENSMUSG00000024112/ENSMUSG00000076431/ENSMUSG00000038894	7
GO:0046621	GO:0046621	negative regulation of organ growth	3/84	44/22777	0.000574559	0.00996258	0.00682784	ENSMUSG00000026360/ENSMUSG00000039910/ENSMUSG00000038530	3
GO:0033603	GO:0033603	positive regulation of dopamine secretion	2/84	10/22777	0.000593273	0.00996258	0.00682784	ENSMUSG00000028004/ENSMUSG00000025905	2
GO:0046877	GO:0046877	regulation of saliva secretion	2/84	10/22777	0.000593273	0.00996258	0.00682784	ENSMUSG00000035283/ENSMUSG00000025905	2
GO:0060136	GO:0060136	embryonic process involved in female pregnancy	2/84	10/22777	0.000593273	0.00996258	0.00682784	ENSMUSG00000052837/ENSMUSG00000039910	2
GO:0061418	GO:0061418	regulation of transcription from RNA polymerase II promoter in response to hypoxia	2/84	10/22777	0.000593273	0.00996258	0.00682784	ENSMUSG00000039910/ENSMUSG00000038418	2
GO:1902746	GO:1902746	regulation of lens fiber cell differentiation	2/84	10/22777	0.000593273	0.00996258	0.00682784	ENSMUSG00000022114/ENSMUSG00000037211	2
GO:0007369	GO:0007369	gastrulation	5/84	185/22777	0.000615366	0.0102576	0.00703003	ENSMUSG00000024190/ENSMUSG00000034765/ENSMUSG00000031530/ENSMUSG00000028341/ENSMUSG00000003032	5
GO:0050795	GO:0050795	regulation of behavior	4/84	106/22777	0.000642392	0.0106299	0.00728521	ENSMUSG00000028004/ENSMUSG00000035283/ENSMUSG00000025905/ENSMUSG00000028341	4
GO:0001704	GO:0001704	formation of primary germ layer	4/84	107/22777	0.00066548	0.0108535	0.00743846	ENSMUSG00000024190/ENSMUSG00000034765/ENSMUSG00000031530/ENSMUSG00000028341	4
GO:0030510	GO:0030510	regulation of BMP signaling pathway	4/84	107/22777	0.00066548	0.0108535	0.00743846	ENSMUSG00000028195/ENSMUSG00000021765/ENSMUSG00000037573/ENSMUSG00000026814	4
GO:0071901	GO:0071901	negative regulation of protein serine/threonine kinase activity	4/84	109/22777	0.000713411	0.0111955	0.00767282	ENSMUSG00000026360/ENSMUSG00000024190/ENSMUSG00000022114/ENSMUSG00000037211	4
GO:0097201	GO:0097201	negative regulation of transcription from RNA polymerase II promoter in response to stress	2/84	11/22777	0.000723374	0.0111955	0.00767282	ENSMUSG00000039910/ENSMUSG00000052684	2
GO:0001659	GO:0001659	temperature homeostasis	5/84	192/22777	0.000727665	0.0111955	0.00767282	ENSMUSG00000021453/ENSMUSG00000032487/ENSMUSG00000038418/ENSMUSG00000035283/ENSMUSG00000049649	5
GO:0048638	GO:0048638	regulation of developmental growth	7/84	404/22777	0.000734982	0.0111955	0.00767282	ENSMUSG00000026360/ENSMUSG00000039910/ENSMUSG00000019960/ENSMUSG00000035283/ENSMUSG00000048482/ENSMUSG00000038530/ENSMUSG00000051243	7
GO:0003300	GO:0003300	cardiac muscle hypertrophy	4/84	110/22777	0.00073827	0.0111955	0.00767282	ENSMUSG00000026360/ENSMUSG00000035283/ENSMUSG00000038530/ENSMUSG00000028341	4
GO:0003298	GO:0003298	physiological muscle hypertrophy	3/84	48/22777	0.00074242	0.0111955	0.00767282	ENSMUSG00000026360/ENSMUSG00000035283/ENSMUSG00000038530	3
GO:0003301	GO:0003301	physiological cardiac muscle hypertrophy	3/84	48/22777	0.00074242	0.0111955	0.00767282	ENSMUSG00000026360/ENSMUSG00000035283/ENSMUSG00000038530	3
GO:0045923	GO:0045923	positive regulation of fatty acid metabolic process	3/84	48/22777	0.00074242	0.0111955	0.00767282	ENSMUSG00000032487/ENSMUSG00000028341/ENSMUSG00000038894	3
GO:0061049	GO:0061049	cell growth involved in cardiac muscle cell development	3/84	48/22777	0.00074242	0.0111955	0.00767282	ENSMUSG00000026360/ENSMUSG00000035283/ENSMUSG00000038530	3
GO:0071772	GO:0071772	response to BMP	5/84	193/22777	0.000744879	0.0111955	0.00767282	ENSMUSG00000028195/ENSMUSG00000038418/ENSMUSG00000021765/ENSMUSG00000037573/ENSMUSG00000026814	5
GO:0071773	GO:0071773	cellular response to BMP stimulus	5/84	193/22777	0.000744879	0.0111955	0.00767282	ENSMUSG00000028195/ENSMUSG00000038418/ENSMUSG00000021765/ENSMUSG00000037573/ENSMUSG00000026814	5
GO:1901214	GO:1901214	regulation of neuron death	7/84	405/22777	0.000745709	0.0111955	0.00767282	ENSMUSG00000021250/ENSMUSG00000020423/ENSMUSG00000038418/ENSMUSG00000002083/ENSMUSG00000052684/ENSMUSG00000048482/ENSMUSG00000028341	7
GO:0043523	GO:0043523	regulation of neuron apoptotic process	6/84	294/22777	0.000768779	0.0114659	0.00785816	ENSMUSG00000020423/ENSMUSG00000038418/ENSMUSG00000002083/ENSMUSG00000052684/ENSMUSG00000048482/ENSMUSG00000028341	6
GO:1902075	GO:1902075	cellular response to salt	5/84	197/22777	0.000816797	0.0121025	0.00829441	ENSMUSG00000021250/ENSMUSG00000052837/ENSMUSG00000003545/ENSMUSG00000038418/ENSMUSG00000052684	5
GO:0014897	GO:0014897	striated muscle hypertrophy	4/84	114/22777	0.000843858	0.0121562	0.00833123	ENSMUSG00000026360/ENSMUSG00000035283/ENSMUSG00000038530/ENSMUSG00000028341	4
GO:0045639	GO:0045639	positive regulation of myeloid cell differentiation	4/84	114/22777	0.000843858	0.0121562	0.00833123	ENSMUSG00000021250/ENSMUSG00000032501/ENSMUSG00000052684/ENSMUSG00000090877	4
GO:0048661	GO:0048661	positive regulation of smooth muscle cell proliferation	4/84	114/22777	0.000843858	0.0121562	0.00833123	ENSMUSG00000032487/ENSMUSG00000038418/ENSMUSG00000052684/ENSMUSG00000028341	4
GO:0043405	GO:0043405	regulation of MAP kinase activity	5/84	199/22777	0.00085464	0.0121562	0.00833123	ENSMUSG00000026360/ENSMUSG00000024190/ENSMUSG00000032501/ENSMUSG00000022114/ENSMUSG00000037211	5
GO:0090084	GO:0090084	negative regulation of inclusion body assembly	2/84	12/22777	0.00086597	0.0121562	0.00833123	ENSMUSG00000005483/ENSMUSG00000090877	2
GO:2000253	GO:2000253	positive regulation of feeding behavior	2/84	12/22777	0.00086597	0.0121562	0.00833123	ENSMUSG00000025905/ENSMUSG00000028341	2
GO:2000322	GO:2000322	regulation of glucocorticoid receptor signaling pathway	2/84	12/22777	0.00086597	0.0121562	0.00833123	ENSMUSG00000048482/ENSMUSG00000020893	2
GO:0055017	GO:0055017	cardiac muscle tissue growth	4/84	115/22777	0.000871833	0.0121562	0.00833123	ENSMUSG00000026360/ENSMUSG00000039910/ENSMUSG00000035283/ENSMUSG00000038530	4
GO:0003205	GO:0003205	cardiac chamber development	5/84	200/22777	0.000874045	0.0121562	0.00833123	ENSMUSG00000028195/ENSMUSG00000039910/ENSMUSG00000028004/ENSMUSG00000076431/ENSMUSG00000026814	5
GO:0009749	GO:0009749	response to glucose	5/84	200/22777	0.000874045	0.0121562	0.00833123	ENSMUSG00000038418/ENSMUSG00000025905/ENSMUSG00000035828/ENSMUSG00000076431/ENSMUSG00000038894	5
GO:0060135	GO:0060135	maternal process involved in female pregnancy	3/84	51/22777	0.000886814	0.0122586	0.0084014	ENSMUSG00000052837/ENSMUSG00000032487/ENSMUSG00000039910	3
GO:0014896	GO:0014896	muscle hypertrophy	4/84	116/22777	0.000900457	0.0123717	0.00847894	ENSMUSG00000026360/ENSMUSG00000035283/ENSMUSG00000038530/ENSMUSG00000028341	4
GO:0009746	GO:0009746	response to hexose	5/84	203/22777	0.000934235	0.0127585	0.00874401	ENSMUSG00000038418/ENSMUSG00000025905/ENSMUSG00000035828/ENSMUSG00000076431/ENSMUSG00000038894	5
GO:0006939	GO:0006939	smooth muscle contraction	4/84	119/22777	0.000990297	0.0133631	0.00915839	ENSMUSG00000032487/ENSMUSG00000026360/ENSMUSG00000028004/ENSMUSG00000035283	4
GO:0055006	GO:0055006	cardiac cell development	4/84	119/22777	0.000990297	0.0133631	0.00915839	ENSMUSG00000026360/ENSMUSG00000035283/ENSMUSG00000038530/ENSMUSG00000037211	4
GO:0034284	GO:0034284	response to monosaccharide	5/84	206/22777	0.000997459	0.0133801	0.00917003	ENSMUSG00000038418/ENSMUSG00000025905/ENSMUSG00000035828/ENSMUSG00000076431/ENSMUSG00000038894	5
GO:0031953	GO:0031953	negative regulation of protein autophosphorylation	2/84	13/22777	0.00102097	0.0134649	0.00922811	ENSMUSG00000052684/ENSMUSG00000026814	2
GO:0060213	GO:0060213	positive regulation of nuclear-transcribed mRNA poly(A) tail shortening	2/84	13/22777	0.00102097	0.0134649	0.00922811	ENSMUSG00000020423/ENSMUSG00000037573	2
GO:0060840	GO:0060840	artery development	4/84	120/22777	0.00102159	0.0134649	0.00922811	ENSMUSG00000037868/ENSMUSG00000039910/ENSMUSG00000076431/ENSMUSG00000026814	4
GO:0002042	GO:0002042	cell migration involved in sprouting angiogenesis	3/84	55/22777	0.00110541	0.0144021	0.00987042	ENSMUSG00000023034/ENSMUSG00000032487/ENSMUSG00000003032	3
GO:0045933	GO:0045933	positive regulation of muscle contraction	3/84	55/22777	0.00110541	0.0144021	0.00987042	ENSMUSG00000032487/ENSMUSG00000026360/ENSMUSG00000028004	3
GO:0006936	GO:0006936	muscle contraction	6/84	318/22777	0.00115239	0.0149284	0.0102311	ENSMUSG00000023034/ENSMUSG00000032487/ENSMUSG00000026360/ENSMUSG00000028004/ENSMUSG00000035283/ENSMUSG00000024112	6
GO:0051954	GO:0051954	positive regulation of amine transport	3/84	56/22777	0.00116489	0.0150045	0.0102833	ENSMUSG00000028004/ENSMUSG00000025905/ENSMUSG00000021647	3
GO:0031396	GO:0031396	regulation of protein ubiquitination	5/84	215/22777	0.00120629	0.01545	0.0105886	ENSMUSG00000032501/ENSMUSG00000022114/ENSMUSG00000035329/ENSMUSG00000076431/ENSMUSG00000090877	5
GO:0030857	GO:0030857	negative regulation of epithelial cell differentiation	3/84	57/22777	0.00122635	0.0155314	0.0106444	ENSMUSG00000021765/ENSMUSG00000022114/ENSMUSG00000037211	3
GO:0045777	GO:0045777	positive regulation of blood pressure	3/84	57/22777	0.00122635	0.0155314	0.0106444	ENSMUSG00000035283/ENSMUSG00000021647/ENSMUSG00000026814	3
GO:0009314	GO:0009314	response to radiation	7/84	444/22777	0.00127113	0.0160092	0.0109719	ENSMUSG00000038418/ENSMUSG00000028702/ENSMUSG00000002083/ENSMUSG00000052684/ENSMUSG00000019970/ENSMUSG00000024042/ENSMUSG00000020893	7
GO:1901652	GO:1901652	response to peptide	7/84	446/22777	0.00130434	0.0163367	0.0111963	ENSMUSG00000023034/ENSMUSG00000037868/ENSMUSG00000038418/ENSMUSG00000025905/ENSMUSG00000028341/ENSMUSG00000019970/ENSMUSG00000038894	7
GO:0003279	GO:0003279	cardiac septum development	4/84	129/22777	0.00133527	0.0165413	0.0113366	ENSMUSG00000028195/ENSMUSG00000039910/ENSMUSG00000076431/ENSMUSG00000026814	4
GO:0048640	GO:0048640	negative regulation of developmental growth	4/84	129/22777	0.00133527	0.0165413	0.0113366	ENSMUSG00000026360/ENSMUSG00000039910/ENSMUSG00000035283/ENSMUSG00000038530	4
GO:0009743	GO:0009743	response to carbohydrate	5/84	221/22777	0.00136243	0.0165664	0.0113537	ENSMUSG00000038418/ENSMUSG00000025905/ENSMUSG00000035828/ENSMUSG00000076431/ENSMUSG00000038894	5
GO:0015816	GO:0015816	glycine transport	2/84	15/22777	0.00136781	0.0165664	0.0113537	ENSMUSG00000026360/ENSMUSG00000038530	2
GO:0060211	GO:0060211	regulation of nuclear-transcribed mRNA poly(A) tail shortening	2/84	15/22777	0.00136781	0.0165664	0.0113537	ENSMUSG00000020423/ENSMUSG00000037573	2
GO:0061052	GO:0061052	negative regulation of cell growth involved in cardiac muscle cell development	2/84	15/22777	0.00136781	0.0165664	0.0113537	ENSMUSG00000026360/ENSMUSG00000038530	2
GO:0042752	GO:0042752	regulation of circadian rhythm	4/84	130/22777	0.00137383	0.0165664	0.0113537	ENSMUSG00000028004/ENSMUSG00000035283/ENSMUSG00000024042/ENSMUSG00000020893	4
GO:0051047	GO:0051047	positive regulation of secretion	7/84	451/22777	0.00139034	0.0166768	0.0114294	ENSMUSG00000028004/ENSMUSG00000035283/ENSMUSG00000025905/ENSMUSG00000021647/ENSMUSG00000024112/ENSMUSG00000076431/ENSMUSG00000038894	7
GO:1901216	GO:1901216	positive regulation of neuron death	4/84	133/22777	0.00149418	0.0178279	0.0122183	ENSMUSG00000021250/ENSMUSG00000038418/ENSMUSG00000002083/ENSMUSG00000052684	4
GO:0042692	GO:0042692	muscle cell differentiation	7/84	458/22777	0.00151814	0.0180009	0.0123369	ENSMUSG00000026360/ENSMUSG00000035283/ENSMUSG00000044471/ENSMUSG00000048482/ENSMUSG00000038530/ENSMUSG00000024042/ENSMUSG00000026814	7
GO:0051402	GO:0051402	neuron apoptotic process	6/84	337/22777	0.00154867	0.0180009	0.0123369	ENSMUSG00000020423/ENSMUSG00000038418/ENSMUSG00000002083/ENSMUSG00000052684/ENSMUSG00000048482/ENSMUSG00000028341	6
GO:0007406	GO:0007406	negative regulation of neuroblast proliferation	2/84	16/22777	0.00155948	0.0180009	0.0123369	ENSMUSG00000020423/ENSMUSG00000048482	2
GO:0035970	GO:0035970	peptidyl-threonine dephosphorylation	2/84	16/22777	0.00155948	0.0180009	0.0123369	ENSMUSG00000024190/ENSMUSG00000034765	2
GO:0042921	GO:0042921	glucocorticoid receptor signaling pathway	2/84	16/22777	0.00155948	0.0180009	0.0123369	ENSMUSG00000048482/ENSMUSG00000020893	2
GO:0046541	GO:0046541	saliva secretion	2/84	16/22777	0.00155948	0.0180009	0.0123369	ENSMUSG00000035283/ENSMUSG00000025905	2
GO:0042596	GO:0042596	fear response	3/84	62/22777	0.00156426	0.0180009	0.0123369	ENSMUSG00000028004/ENSMUSG00000035283/ENSMUSG00000048482	3
GO:0070997	GO:0070997	neuron death	7/84	461/22777	0.00157564	0.0180403	0.0123639	ENSMUSG00000021250/ENSMUSG00000020423/ENSMUSG00000038418/ENSMUSG00000002083/ENSMUSG00000052684/ENSMUSG00000048482/ENSMUSG00000028341	7
GO:0051146	GO:0051146	striated muscle cell differentiation	6/84	340/22777	0.00161969	0.0184515	0.0126457	ENSMUSG00000026360/ENSMUSG00000035283/ENSMUSG00000044471/ENSMUSG00000048482/ENSMUSG00000038530/ENSMUSG00000024042	6
GO:0042303	GO:0042303	molting cycle	4/84	137/22777	0.00166581	0.018695	0.0128126	ENSMUSG00000032487/ENSMUSG00000021765/ENSMUSG00000044471/ENSMUSG00000020893	4
GO:0042633	GO:0042633	hair cycle	4/84	137/22777	0.00166581	0.018695	0.0128126	ENSMUSG00000032487/ENSMUSG00000021765/ENSMUSG00000044471/ENSMUSG00000020893	4
GO:0051592	GO:0051592	response to calcium ion	4/84	137/22777	0.00166581	0.018695	0.0128126	ENSMUSG00000021250/ENSMUSG00000052837/ENSMUSG00000003545/ENSMUSG00000052684	4
GO:0045637	GO:0045637	regulation of myeloid cell differentiation	5/84	232/22777	0.00168681	0.0188375	0.0129102	ENSMUSG00000021250/ENSMUSG00000032501/ENSMUSG00000052684/ENSMUSG00000021647/ENSMUSG00000090877	5
GO:0050873	GO:0050873	brown fat cell differentiation	3/84	64/22777	0.00171415	0.0190489	0.0130551	ENSMUSG00000032487/ENSMUSG00000026360/ENSMUSG00000035283	3
GO:0055001	GO:0055001	muscle cell development	5/84	234/22777	0.0017514	0.019125	0.0131073	ENSMUSG00000026360/ENSMUSG00000035283/ENSMUSG00000044471/ENSMUSG00000038530/ENSMUSG00000026814	5
GO:0031958	GO:0031958	corticosteroid receptor signaling pathway	2/84	17/22777	0.00176318	0.019125	0.0131073	ENSMUSG00000048482/ENSMUSG00000020893	2
GO:0051386	GO:0051386	regulation of neurotrophin TRK receptor signaling pathway	2/84	17/22777	0.00176318	0.019125	0.0131073	ENSMUSG00000022114/ENSMUSG00000037211	2
GO:0060413	GO:0060413	atrial septum morphogenesis	2/84	17/22777	0.00176318	0.019125	0.0131073	ENSMUSG00000028195/ENSMUSG00000076431	2
GO:0071498	GO:0071498	cellular response to fluid shear stress	2/84	17/22777	0.00176318	0.019125	0.0131073	ENSMUSG00000032487/ENSMUSG00000003032	2
GO:0050679	GO:0050679	positive regulation of epithelial cell proliferation	5/84	235/22777	0.00178436	0.0192626	0.0132016	ENSMUSG00000023034/ENSMUSG00000052684/ENSMUSG00000037169/ENSMUSG00000028341/ENSMUSG00000038894	5
GO:0051403	GO:0051403	stress-activated MAPK cascade	5/84	242/22777	0.002028	0.021789	0.014933	ENSMUSG00000021453/ENSMUSG00000024190/ENSMUSG00000032501/ENSMUSG00000025905/ENSMUSG00000020893	5
GO:0051148	GO:0051148	negative regulation of muscle cell differentiation	3/84	68/22777	0.00204017	0.0218163	0.0149518	ENSMUSG00000026360/ENSMUSG00000048482/ENSMUSG00000038530	3
GO:0042180	GO:0042180	cellular ketone metabolic process	5/84	244/22777	0.00210187	0.0223706	0.0153317	ENSMUSG00000032487/ENSMUSG00000038418/ENSMUSG00000028341/ENSMUSG00000024112/ENSMUSG00000038894	5
GO:0050433	GO:0050433	regulation of catecholamine secretion	3/84	69/22777	0.00212727	0.0225351	0.0154444	ENSMUSG00000028004/ENSMUSG00000025905/ENSMUSG00000021647	3
GO:0006470	GO:0006470	protein dephosphorylation	3/84	245/22777	0.00213953	0.0225596	0.0154612	ENSMUSG00000024190/ENSMUSG00000019960/ENSMUSG00000034765/ENSMUSG00000031530/ENSMUSG00000018648	5
GO:0071241	GO:0071241	cellular response to inorganic substance	5/84	246/22777	0.00217769	0.0228393	0.0156529	ENSMUSG00000065537/ENSMUSG00000021250/ENSMUSG00000052837/ENSMUSG00000003545/ENSMUSG00000052684	5
GO:0042391	GO:0042391	regulation of membrane potential	6/84	489/22777	0.00219834	0.0228393	0.0156529	ENSMUSG00000045903/ENSMUSG00000028004/ENSMUSG00000035283/ENSMUSG00000052684/ENSMUSG00000048482/ENSMUSG00000038530/ENSMUSG00000024112	7
GO:0040037	GO:0040037	negative regulation of fibroblast growth factor receptor signaling pathway	2/84	19/22777	0.00220635	0.0228393	0.0156529	ENSMUSG00000022114/ENSMUSG00000037211	2
GO:0051385	GO:0051385	response to mineralocorticoid	2/84	19/22777	0.00220635	0.0228393	0.0156529	ENSMUSG00000045903/ENSMUSG00000019970	2
GO:0002761	GO:0002761	regulation of myeloid leukocyte differentiation	4/84	149/22777	0.00226233	0.0233123	0.0159771	ENSMUSG00000021250/ENSMUSG00000032501/ENSMUSG00000052684/ENSMUSG00000021647	4
GO:0007389	GO:0007389	pattern specification process	7/84	492/22777	0.00227496	0.0233363	0.0159935	ENSMUSG00000022602/ENSMUSG00000037868/ENSMUSG00000020423/ENSMUSG00000039910/ENSMUSG00000021765/ENSMUSG00000037211/ENSMUSG00000026814	7
GO:0055117	GO:0055117	regulation of cardiac muscle contraction	3/84	71/22777	0.00230833	0.023572	0.016155	ENSMUSG00000026360/ENSMUSG00000035283/ENSMUSG00000024112	3
GO:2000112	GO:2000112	regulation of cellular macromolecule biosynthetic process	7/84	494/22777	0.00232717	0.0236578	0.0162139	ENSMUSG00000020423/ENSMUSG00000026360/ENSMUSG00000037573/ENSMUSG00000003032/ENSMUSG00000076431/ENSMUSG00000020893/ENSMUSG00000038894	7
GO:0052548	GO:0052548	regulation of endopeptidase activity	6/84	367/22777	0.00237615	0.0240479	0.0164812	ENSMUSG00000028195/ENSMUSG00000023034/ENSMUSG00000032487/ENSMUSG00000002083/ENSMUSG00000003032/ENSMUSG00000090877	6
GO:0007193	GO:0007193	adenylate cyclase-inhibiting G protein-coupled receptor signaling pathway	3/84	72/22777	0.00240233	0.0242048	0.0165887	ENSMUSG00000026360/ENSMUSG00000028004/ENSMUSG00000025905	3
GO:0048148	GO:0048148	behavioral response to cocaine	2/84	20/22777	0.00244565	0.0244241	0.016739	ENSMUSG00000025905/ENSMUSG00000048482	2
GO:0051956	GO:0051956	negative regulation of amino acid transport	2/84	20/22777	0.00244565	0.0244241	0.016739	ENSMUSG00000026360/ENSMUSG00000038530	2
GO:0002763	GO:0002763	positive regulation of myeloid leukocyte differentiation	3/84	73/22777	0.00249867	0.0246517	0.016895	ENSMUSG00000021250/ENSMUSG00000032501/ENSMUSG00000052684	3
GO:0035904	GO:0035904	aorta development	3/84	73/22777	0.00249867	0.0246517	0.016895	ENSMUSG00000037868/ENSMUSG00000076431/ENSMUSG00000026814	3
GO:0031098	GO:0031098	stress-activated protein kinase signaling cascade	5/84	254/22777	0.00250106	0.0246517	0.016895	ENSMUSG00000021453/ENSMUSG00000024190/ENSMUSG00000032501/ENSMUSG00000025905/ENSMUSG00000020893	5
GO:0048168	GO:0048168	regulation of neuronal synaptic plasticity	3/84	74/22777	0.00259737	0.0254903	0.0174697	ENSMUSG00000022602/ENSMUSG00000038418/ENSMUSG00000048482	3
GO:0055007	GO:0055007	cardiac muscle cell differentiation	4/84	156/22777	0.00267093	0.0257034	0.0176158	ENSMUSG00000026360/ENSMUSG00000035283/ENSMUSG00000038530/ENSMUSG00000024042	4
GO:0006700	GO:0006700	C21-steroid hormone biosynthetic process	2/84	21/22777	0.00269663	0.0257034	0.0176158	ENSMUSG00000038418/ENSMUSG00000024112	2
GO:0010958	GO:0010958	regulation of amino acid import across plasma membrane	2/84	21/22777	0.00269663	0.0257034	0.0176158	ENSMUSG00000026360/ENSMUSG00000038530	2
GO:0035994	GO:0035994	response to muscle stretch	2/84	21/22777	0.00269663	0.0257034	0.0176158	ENSMUSG00000021250/ENSMUSG00000052684	2
GO:0090083	GO:0090083	regulation of inclusion body assembly	2/84	21/22777	0.00269663	0.0257034	0.0176158	ENSMUSG00000005483/ENSMUSG00000090877	2
GO:1903789	GO:1903789	regulation of amino acid transmembrane transport	2/84	21/22777	0.00269663	0.0257034	0.0176158	ENSMUSG00000026360/ENSMUSG00000038530	2
GO:0007422	GO:0007422	peripheral nervous system development	3/84	75/22777	0.00269846	0.0257034	0.0176158	ENSMUSG00000037868/ENSMUSG00000045991/ENSMUSG00000039910	3
GO:0050432	GO:0050432	catecholamine secretion	3/84	76/22777	0.00280194	0.0265774	0.0182148	ENSMUSG00000028004/ENSMUSG00000025905/ENSMUSG00000021647	3
GO:0032868	GO:0032868	response to insulin	5/84	262/22777	0.00285803	0.0269085	0.0184417	ENSMUSG00000037868/ENSMUSG00000038418/ENSMUSG00000025905/ENSMUSG00000019970/ENSMUSG00000038894	5
GO:0098773	GO:0098773	skin epidermis development	4/84	159/22777	0.00286059	0.0269085	0.0184417	ENSMUSG00000032487/ENSMUSG00000021765/ENSMUSG00000044471/ENSMUSG00000003032	4
GO:0010565	GO:0010565	regulation of cellular ketone metabolic process	4/84	160/22777	0.0029258	0.0273817	0.018766	ENSMUSG00000032487/ENSMUSG00000038418/ENSMUSG00000028341/ENSMUSG00000038894	4
GO:0045475	GO:0045475	locomotor rhythm	2/84	22/22777	0.0029592	0.0273817	0.018766	ENSMUSG00000038418/ENSMUSG00000038550	2
GO:0046321	GO:0046321	positive regulation of fatty acid oxidation	2/84	22/22777	0.0029592	0.0273817	0.018766	ENSMUSG00000028341/ENSMUSG00000038894	2
GO:0060602	GO:0060602	branch elongation of an epithelium	2/84	22/22777	0.0029592	0.0273817	0.018766	ENSMUSG00000022114/ENSMUSG00000037211	2
GO:0008544	GO:0008544	epidermis development	6/84	388/22777	0.0031285	0.0288306	0.019759	ENSMUSG00000032487/ENSMUSG00000021765/ENSMUSG00000044471/ENSMUSG00000037169/ENSMUSG00000029135/ENSMUSG00000003032	6
GO:0031649	GO:0031649	heat generation	2/84	23/22777	0.0032333	0.0294373	0.0201748	ENSMUSG00000032487/ENSMUSG00000035283	2
GO:0071276	GO:0071276	cellular response to cadmium ion	2/84	23/22777	0.0032333	0.0294373	0.0201748	ENSMUSG00000021250/ENSMUSG00000052684	2
GO:0120255	GO:0120255	olefinic compound biosynthetic process	2/84	23/22777	0.0032333	0.0294373	0.0201748	ENSMUSG00000038418/ENSMUSG00000024112	2
GO:0002791	GO:0002791	regulation of peptide secretion	5/84	270/22777	0.00325056	0.0294761	0.0202014	ENSMUSG00000028004/ENSMUSG00000021647/ENSMUSG00000035828/ENSMUSG00000076431/ENSMUSG00000038894	5
GO:0019216	GO:0019216	regulation of lipid metabolic process	6/84	393/22777	0.00333128	0.0300341	0.0205838	ENSMUSG00000028195/ENSMUSG00000032487/ENSMUSG00000038418/ENSMUSG00000028341/ENSMUSG00000024042/ENSMUSG00000038894	6
GO:0030856	GO:0030856	regulation of epithelial cell differentiation	4/84	166/22777	0.0033386	0.0300341	0.0205838	ENSMUSG00000021765/ENSMUSG00000037169/ENSMUSG00000022114/ENSMUSG00000037211	4
GO:0090087	GO:0090087	regulation of peptide transport	5/84	272/22777	0.00335448	0.0300577	0.0206	ENSMUSG00000028004/ENSMUSG00000021647/ENSMUSG00000035828/ENSMUSG00000076431/ENSMUSG00000038894	5
GO:0043270	GO:0043270	positive regulation of monoatomic ion transport	5/84	274/22777	0.00346077	0.030888	0.0211691	ENSMUSG00000022602/ENSMUSG00000035283/ENSMUSG00000025905/ENSMUSG00000019970/ENSMUSG00000075224	5
GO:0060562	GO:0060562	epithelial tube morphogenesis	6/84	397/22777	0.00350044	0.0311196	0.0213278	ENSMUSG00000039910/ENSMUSG00000037169/ENSMUSG00000022114/ENSMUSG00000037211/ENSMUSG00000076431/ENSMUSG00000026814	6
GO:0003283	GO:0003283	atrial septum development	2/84	24/22777	0.00351881	0.0311607	0.021356	ENSMUSG00000028195/ENSMUSG00000076431	2
GO:0003208	GO:0003208	cardiac ventricle morphogenesis	3/84	83/22777	0.00359501	0.0315887	0.0216493	ENSMUSG00000028004/ENSMUSG00000076431/ENSMUSG00000026814	3
GO:0048844	GO:0048844	artery morphogenesis	3/84	83/22777	0.00359501	0.0315887	0.0216493	ENSMUSG00000039910/ENSMUSG00000076431/ENSMUSG00000026814	3
GO:0071383	GO:0071383	cellular response to steroid hormone stimulus	4/84	170/22777	0.00363483	0.0318152	0.0218045	ENSMUSG00000045903/ENSMUSG00000048482/ENSMUSG00000019970/ENSMUSG00000020893	4
GO:0001829	GO:0001829	trophectodermal cell differentiation	2/84	25/22777	0.00381567	0.0331423	0.022714	ENSMUSG00000052837/ENSMUSG00000039910	2
GO:0043153	GO:0043153	entrainment of circadian clock by photoperiod	2/84	25/22777	0.00381567	0.0331423	0.022714	ENSMUSG00000024042/ENSMUSG00000020893	2
GO:0006941	GO:0006941	striated muscle contraction	4/84	173/22777	0.00386838	0.0334718	0.0229399	ENSMUSG00000023034/ENSMUSG00000026360/ENSMUSG00000035283/ENSMUSG00000024112	4
GO:0031397	GO:0031397	negative regulation of protein ubiquitination	3/84	87/22777	0.00410371	0.0348829	0.0239069	ENSMUSG00000022114/ENSMUSG00000076431/ENSMUSG00000090877	3
GO:0001678	GO:0001678	intracellular glucose homeostasis	4/84	176/22777	0.00411192	0.0348829	0.0239069	ENSMUSG00000025905/ENSMUSG00000021647/ENSMUSG00000035828/ENSMUSG00000076431	4
GO:0071248	GO:0071248	cellular response to metal ion	4/84	176/22777	0.00411192	0.0348829	0.0239069	ENSMUSG00000021250/ENSMUSG00000052837/ENSMUSG00000003545/ENSMUSG00000052684	4
GO:0003084	GO:0003084	positive regulation of systemic arterial blood pressure	2/84	26/22777	0.00412378	0.0348829	0.0239069	ENSMUSG00000035283/ENSMUSG00000026814	2
GO:0003181	GO:0003181	atrioventricular valve morphogenesis	2/84	26/22777	0.00412378	0.0348829	0.0239069	ENSMUSG00000028195/ENSMUSG00000076431	2
GO:0009648	GO:0009648	photoperiodism	2/84	26/22777	0.00412378	0.0348829	0.0239069	ENSMUSG00000024042/ENSMUSG00000020893	2
GO:0048588	GO:0048588	developmental cell growth	5/84	287/22777	0.00421166	0.0354938	0.0243256	ENSMUSG00000026360/ENSMUSG00000035283/ENSMUSG00000048482/ENSMUSG00000038530/ENSMUSG00000051243	5
GO:0043525	GO:0043525	positive regulation of neuron apoptotic process	3/84	88/22777	0.00423735	0.0355781	0.0243834	ENSMUSG00000038418/ENSMUSG00000002083/ENSMUSG00000052684	3
GO:0035296	GO:0035296	regulation of tube diameter	4/84	179/22777	0.00436563	0.0361785	0.0247949	ENSMUSG00000032487/ENSMUSG00000026360/ENSMUSG00000035283/ENSMUSG00000034765	4
GO:0097746	GO:0097746	blood vessel diameter maintenance	4/84	179/22777	0.00436563	0.0361785	0.0247949	ENSMUSG00000032487/ENSMUSG00000026360/ENSMUSG00000035283/ENSMUSG00000034765	4
GO:0003281	GO:0003281	ventricular septum development	3/84	89/22777	0.00437362	0.0361785	0.0247949	ENSMUSG00000028195/ENSMUSG00000039910/ENSMUSG00000076431	3
GO:0000289	GO:0000289	nuclear-transcribed mRNA poly(A) tail shortening	2/84	27/22777	0.00444307	0.0361785	0.0247949	ENSMUSG00000020423/ENSMUSG00000037573	2
GO:0009649	GO:0009649	entrainment of circadian clock	2/84	27/22777	0.00444307	0.0361785	0.0247949	ENSMUSG00000024042/ENSMUSG00000020893	2
GO:0060716	GO:0060716	labyrinthine layer blood vessel development	2/84	27/22777	0.00444307	0.0361785	0.0247949	ENSMUSG00000028195/ENSMUSG00000052837	2
GO:0072567	GO:0072567	chemokine (C-X-C motif) ligand 2 production	2/84	27/22777	0.00444307	0.0361785	0.0247949	ENSMUSG00000028195/ENSMUSG00000003032	2
GO:2000341	GO:2000341	regulation of chemokine (C-X-C motif) ligand 2 production	2/84	27/22777	0.00444307	0.0361785	0.0247949	ENSMUSG00000028195/ENSMUSG00000003032	2
GO:0035150	GO:0035150	regulation of tube size	4/84	180/22777	0.0044525	0.0361785	0.0247949	ENSMUSG00000032487/ENSMUSG00000026360/ENSMUSG00000035283/ENSMUSG00000034765	4
GO:0031214	GO:0031214	biomineral tissue development	4/84	181/22777	0.00454052	0.036762	0.0251948	ENSMUSG00000028195/ENSMUSG00000032487/ENSMUSG00000046761/ENSMUSG00000044471	4
GO:0002088	GO:0002088	lens development in camera-type eye	3/84	91/22777	0.00465407	0.0375472	0.0257329	ENSMUSG00000039910/ENSMUSG00000022114/ENSMUSG00000037211	3
GO:1900745	GO:1900745	positive regulation of p38MAPK cascade	2/84	28/22777	0.00477343	0.0383737	0.0262993	ENSMUSG00000021453/ENSMUSG00000025905	2
GO:0001890	GO:0001890	placenta development	4/84	184/22777	0.00481163	0.0384359	0.026342	ENSMUSG00000028195/ENSMUSG00000052837/ENSMUSG00000032487/ENSMUSG00000039910	4
GO:0050678	GO:0050678	regulation of epithelial cell proliferation	6/84	424/22777	0.00481509	0.0384359	0.026342	ENSMUSG00000023034/ENSMUSG00000052684/ENSMUSG00000037169/ENSMUSG00000028341/ENSMUSG00000038894/ENSMUSG00000026814	6
GO:0001503	GO:0001503	ossification	6/84	425/22777	0.0048699	0.0386576	0.0264939	ENSMUSG00000028195/ENSMUSG00000037868/ENSMUSG00000052837/ENSMUSG00000032487/ENSMUSG00000044471/ENSMUSG00000037573	6
GO:0045834	GO:0045834	positive regulation of lipid metabolic process	4/84	185/22777	0.00490437	0.0386576	0.0264939	ENSMUSG00000028195/ENSMUSG00000032487/ENSMUSG00000028341/ENSMUSG00000038894	4
GO:0001654	GO:0001654	eye development	6/84	426/22777	0.00492516	0.0386576	0.0264939	ENSMUSG00000039910/ENSMUSG00000052684/ENSMUSG00000048482/ENSMUSG00000022114/ENSMUSG00000037211/ENSMUSG00000003032	6
GO:0021675	GO:0021675	nerve development	3/84	93/22777	0.00494517	0.0386576	0.0264939	ENSMUSG00000037868/ENSMUSG00000039910/ENSMUSG00000048482	3
GO:0030512	GO:0030512	negative regulation of transforming growth factor beta receptor signaling pathway	3/84	93/22777	0.00494517	0.0386576	0.0264939	ENSMUSG00000045991/ENSMUSG00000022114/ENSMUSG00000037211	3
GO:0051937	GO:0051937	catecholamine transport	3/84	93/22777	0.00494517	0.0386576	0.0264939	ENSMUSG00000028004/ENSMUSG00000025905/ENSMUSG00000021647	3
GO:0150063	GO:0150063	visual system development	6/84	429/22777	0.00509374	0.0395742	0.0271221	ENSMUSG00000039910/ENSMUSG00000052684/ENSMUSG00000048482/ENSMUSG00000022114/ENSMUSG00000037211/ENSMUSG00000003032	6
GO:0045187	GO:0045187	regulation of circadian sleep/wake cycle, sleep	2/84	29/22777	0.0051148	0.0395742	0.0271221	ENSMUSG00000028004/ENSMUSG00000035283	2
GO:0070841	GO:0070841	inclusion body assembly	2/84	29/22777	0.0051148	0.0395742	0.0271221	ENSMUSG00000005483/ENSMUSG00000090877	2
GO:0042886	GO:0042886	amide transport	6/84	431/22777	0.00520847	0.0401619	0.0275249	ENSMUSG00000028004/ENSMUSG00000048482/ENSMUSG00000021647/ENSMUSG00000035828/ENSMUSG00000076431/ENSMUSG00000038894	6
GO:0048880	GO:0048880	sensory system development	6/84	433/22777	0.00532508	0.0409219	0.0280457	ENSMUSG00000039910/ENSMUSG00000052684/ENSMUSG00000048482/ENSMUSG00000022114/ENSMUSG00000037211/ENSMUSG00000003032	6
GO:0044344	GO:0044344	cellular response to fibroblast growth factor stimulus	3/84	96/22777	0.00540206	0.0411822	0.0282241	ENSMUSG00000023034/ENSMUSG00000022114/ENSMUSG00000037211	3
GO:1901379	GO:1901379	regulation of potassium ion transmembrane transport	3/84	96/22777	0.00540206	0.0411822	0.0282241	ENSMUSG00000025905/ENSMUSG00000038530/ENSMUSG00000075224	3
GO:0003171	GO:0003171	atrioventricular valve development	2/84	30/22777	0.00546709	0.0411822	0.0282241	ENSMUSG00000028195/ENSMUSG00000076431	2
GO:0010460	GO:0010460	positive regulation of heart rate	2/84	30/22777	0.00546709	0.0411822	0.0282241	ENSMUSG00000035283/ENSMUSG00000038530	2
GO:0048745	GO:0048745	smooth muscle tissue development	2/84	30/22777	0.00546709	0.0411822	0.0282241	ENSMUSG00000034640/ENSMUSG00000026814	2
GO:0030534	GO:0030534	adult behavior	4/84	191/22777	0.00548611	0.0411822	0.0282241	ENSMUSG00000025905/ENSMUSG00000048482/ENSMUSG00000021647/ENSMUSG00000028341	4
GO:0048754	GO:0048754	branching morphogenesis of an epithelial tube	4/84	191/22777	0.00548611	0.0411822	0.0282241	ENSMUSG00000037169/ENSMUSG00000022114/ENSMUSG00000037211/ENSMUSG00000026814	4
GO:0010951	GO:0010951	negative regulation of endopeptidase activity	4/84	192/22777	0.00558735	0.0418037	0.0286501	ENSMUSG00000023034/ENSMUSG00000032487/ENSMUSG00000003032/ENSMUSG00000090877	4
GO:1903321	GO:1903321	negative regulation of protein modification by small protein conjugation or removal	3/84	98/22777	0.00572029	0.0426575	0.0292353	ENSMUSG00000022114/ENSMUSG00000076431/ENSMUSG00000090877	3
GO:1903706	GO:1903706	regulation of hemopoiesis	6/84	441/22777	0.0058108	0.0429126	0.0294101	ENSMUSG00000021250/ENSMUSG00000032501/ENSMUSG00000052684/ENSMUSG00000021647/ENSMUSG00000076431/ENSMUSG00000090877	6
GO:0021602	GO:0021602	cranial nerve morphogenesis	2/84	31/22777	0.0058302	0.0429126	0.0294101	ENSMUSG00000037868/ENSMUSG00000039910	2
GO:0042634	GO:0042634	regulation of hair cycle	2/84	31/22777	0.0058302	0.0429126	0.0294101	ENSMUSG00000021765/ENSMUSG00000020893	2
GO:0050802	GO:0050802	circadian sleep/wake cycle, sleep	2/84	31/22777	0.0058302	0.0429126	0.0294101	ENSMUSG00000028004/ENSMUSG00000035283	2
GO:0010717	GO:0010717	regulation of epithelial to mesenchymal transition	3/84	99/22777	0.00588353	0.0430257	0.0294876	ENSMUSG00000022114/ENSMUSG00000037211/ENSMUSG00000026814	3
GO:0046888	GO:0046888	negative regulation of hormone secretion	3/84	99/22777	0.00588353	0.0430257	0.0294876	ENSMUSG00000025905/ENSMUSG00000021647/ENSMUSG00000035828	3
GO:0070482	GO:0070482	response to oxygen levels	5/84	312/22777	0.00597194	0.0435318	0.0298344	ENSMUSG00000065537/ENSMUSG00000039910/ENSMUSG00000038418/ENSMUSG00000029135/ENSMUSG00000026814	5
GO:0120162	GO:0120162	positive regulation of cold-induced thermogenesis	3/84	100/22777	0.00604955	0.0438309	0.0300394	ENSMUSG00000021453/ENSMUSG00000035283/ENSMUSG00000049649	3
GO:0030336	GO:0030336	negative regulation of cell migration	5/84	313/22777	0.00605164	0.0438309	0.0300394	ENSMUSG00000039910/ENSMUSG00000024190/ENSMUSG00000032501/ENSMUSG00000003032/ENSMUSG00000026814	5
GO:0042749	GO:0042749	regulation of circadian sleep/wake cycle	2/84	32/22777	0.00620407	0.0442284	0.0303119	ENSMUSG00000028004/ENSMUSG00000035283	2
GO:0048011	GO:0048011	neurotrophin TRK receptor signaling pathway	2/84	32/22777	0.00620407	0.0442284	0.0303119	ENSMUSG00000022114/ENSMUSG00000037211	2
GO:0060317	GO:0060317	cardiac epithelial to mesenchymal transition	2/84	32/22777	0.00620407	0.0442284	0.0303119	ENSMUSG00000037211/ENSMUSG00000026814	2
GO:0071875	GO:0071875	adrenergic receptor signaling pathway	2/84	32/22777	0.00620407	0.0442284	0.0303119	ENSMUSG00000026360/ENSMUSG00000035283	2
GO:2000178	GO:2000178	negative regulation of neural precursor cell proliferation	2/84	32/22777	0.00620407	0.0442284	0.0303119	ENSMUSG00000020423/ENSMUSG00000048482	2
GO:0010721	GO:0010721	negative regulation of cell development	5/84	316/22777	0.00629524	0.0447131	0.030644	ENSMUSG00000020423/ENSMUSG00000032501/ENSMUSG00000048482/ENSMUSG00000037169/ENSMUSG00000021647	5
GO:0003002	GO:0003002	regionalization	6/84	449/22777	0.00632822	0.0447131	0.030644	ENSMUSG00000022602/ENSMUSG00000037868/ENSMUSG00000020423/ENSMUSG00000039910/ENSMUSG00000037211/ENSMUSG00000026814	6
GO:0043524	GO:0043524	negative regulation of neuron apoptotic process	4/84	199/22777	0.00633123	0.0447131	0.030644	ENSMUSG00000020423/ENSMUSG00000052684/ENSMUSG00000048482/ENSMUSG00000028341	4
GO:0014910	GO:0014910	regulation of smooth muscle cell migration	3/84	102/22777	0.00638995	0.0449876	0.0308322	ENSMUSG00000038418/ENSMUSG00000032501/ENSMUSG00000028341	3
GO:0008016	GO:0008016	regulation of heart contraction	4/84	200/22777	0.0064426	0.045125	0.0309264	ENSMUSG00000026360/ENSMUSG00000035283/ENSMUSG00000038530/ENSMUSG00000024112	4
GO:0002028	GO:0002028	regulation of sodium ion transport	3/84	103/22777	0.00656435	0.045125	0.0309264	ENSMUSG00000019970/ENSMUSG00000024042/ENSMUSG00000020893	3
GO:0032651	GO:0032651	regulation of interleukin-1 beta production	3/84	103/22777	0.00656435	0.045125	0.0309264	ENSMUSG00000028195/ENSMUSG00000031103/ENSMUSG00000038418	3
GO:0060395	GO:0060395	SMAD protein signal transduction	3/84	103/22777	0.00656435	0.045125	0.0309264	ENSMUSG00000021250/ENSMUSG00000052684/ENSMUSG00000037573	3
GO:0002053	GO:0002053	positive regulation of mesenchymal cell proliferation	2/84	33/22777	0.00658861	0.045125	0.0309264	ENSMUSG00000037169/ENSMUSG00000038894	2
GO:0034260	GO:0034260	negative regulation of GTPase activity	2/84	33/22777	0.00658861	0.045125	0.0309264	ENSMUSG00000022114/ENSMUSG00000037211	2
GO:0040036	GO:0040036	regulation of fibroblast growth factor receptor signaling pathway	2/84	33/22777	0.00658861	0.045125	0.0309264	ENSMUSG00000022114/ENSMUSG00000037211	2
GO:0051085	GO:0051085	chaperone cofactor-dependent protein refolding	2/84	33/22777	0.00658861	0.045125	0.0309264	ENSMUSG00000005483/ENSMUSG00000090877	2
GO:2000108	GO:2000108	positive regulation of leukocyte apoptotic process	2/84	33/22777	0.00658861	0.045125	0.0309264	ENSMUSG00000002083/ENSMUSG00000028341	2
GO:0032872	GO:0032872	regulation of stress-activated MAPK cascade	4/84	202/22777	0.00666923	0.0455396	0.0312105	ENSMUSG00000021453/ENSMUSG00000024190/ENSMUSG00000025905/ENSMUSG00000020893	4
GO:0090288	GO:0090288	negative regulation of cellular response to growth factor stimulus	3/84	105/22777	0.00692162	0.0471195	0.0322932	ENSMUSG00000022114/ENSMUSG00000037573/ENSMUSG00000037211	3
GO:0003156	GO:0003156	regulation of animal organ formation	2/84	34/22777	0.00698374	0.0471195	0.0322932	ENSMUSG00000039910/ENSMUSG00000037211	2
GO:0008340	GO:0008340	determination of adult lifespan	2/84	34/22777	0.00698374	0.0471195	0.0322932	ENSMUSG00000028702/ENSMUSG00000002083	2
GO:0022410	GO:0022410	circadian sleep/wake cycle process	2/84	34/22777	0.00698374	0.0471195	0.0322932	ENSMUSG00000028004/ENSMUSG00000035283	2
GO:0070302	GO:0070302	regulation of stress-activated protein kinase signaling cascade	4/84	205/22777	0.00701901	0.0472169	0.03236	ENSMUSG00000021453/ENSMUSG00000024190/ENSMUSG00000025905/ENSMUSG00000020893	4
GO:0034767	GO:0034767	positive regulation of monoatomic ion transmembrane transport	4/84	206/22777	0.00713825	0.0477211	0.0327056	ENSMUSG00000022602/ENSMUSG00000035283/ENSMUSG00000025905/ENSMUSG00000075224	4
GO:0010631	GO:0010631	epithelial cell migration	5/84	326/22777	0.00715711	0.0477211	0.0327056	ENSMUSG00000023034/ENSMUSG00000032487/ENSMUSG00000052684/ENSMUSG00000003032/ENSMUSG00000038894	5
GO:2000146	GO:2000146	negative regulation of cell motility	5/84	326/22777	0.00715711	0.0477211	0.0327056	ENSMUSG00000039910/ENSMUSG00000024190/ENSMUSG00000032501/ENSMUSG00000003032/ENSMUSG00000026814	5
GO:0090132	GO:0090132	epithelium migration	5/84	328/22777	0.00733891	0.0485557	0.0332775	ENSMUSG00000023034/ENSMUSG00000032487/ENSMUSG00000052684/ENSMUSG00000003032/ENSMUSG00000038894	5
GO:0030308	GO:0030308	negative regulation of cell growth	4/84	208/22777	0.00738073	0.0485557	0.0332775	ENSMUSG00000026360/ENSMUSG00000002083/ENSMUSG00000038530/ENSMUSG00000090877	4
GO:0052547	GO:0052547	regulation of peptidase activity	6/84	464/22777	0.00738789	0.0485557	0.0332775	ENSMUSG00000028195/ENSMUSG00000023034/ENSMUSG00000032487/ENSMUSG00000002083/ENSMUSG00000003032/ENSMUSG00000090877	6
GO:0010614	GO:0010614	negative regulation of cardiac muscle hypertrophy	2/84	35/22777	0.00738937	0.0485557	0.0332775	ENSMUSG00000026360/ENSMUSG00000038530	2
GO:0045987	GO:0045987	positive regulation of smooth muscle contraction	2/84	35/22777	0.00738937	0.0485557	0.0332775	ENSMUSG00000032487/ENSMUSG00000028004	2
GO:0002790	GO:0002790	peptide secretion	5/84	329/22777	0.00743101	0.0486881	0.0333683	ENSMUSG00000028004/ENSMUSG00000021647/ENSMUSG00000035828/ENSMUSG00000076431/ENSMUSG00000038894	5
GO:0019217	GO:0019217	regulation of fatty acid metabolic process	3/84	108/22777	0.00747886	0.0488604	0.0334864	ENSMUSG00000032487/ENSMUSG00000028341/ENSMUSG00000038894	3
GO:0090130	GO:0090130	tissue migration	5/84	330/22777	0.00752391	0.0489916	0.0335763	ENSMUSG00000023034/ENSMUSG00000032487/ENSMUSG00000052684/ENSMUSG00000003032/ENSMUSG00000038894	5
GO:0043588	GO:0043588	skin development	5/84	331/22777	0.00761763	0.0489916	0.0335763	ENSMUSG00000032487/ENSMUSG00000021765/ENSMUSG00000044471/ENSMUSG00000029135/ENSMUSG00000003032	5
GO:0030307	GO:0030307	positive regulation of cell growth	4/84	210/22777	0.0076286	0.0489916	0.0335763	ENSMUSG00000035283/ENSMUSG00000048482/ENSMUSG00000051243/ENSMUSG00000019970	4
GO:0098739	GO:0098739	import across plasma membrane	4/84	210/22777	0.0076286	0.0489916	0.0335763	ENSMUSG00000026360/ENSMUSG00000035283/ENSMUSG00000038530/ENSMUSG00000038894	4
GO:1902107	GO:1902107	positive regulation of leukocyte differentiation	4/84	210/22777	0.0076286	0.0489916	0.0335763	ENSMUSG00000021250/ENSMUSG00000032501/ENSMUSG00000052684/ENSMUSG00000076431	4
GO:1903708	GO:1903708	positive regulation of hemopoiesis	4/84	210/22777	0.0076286	0.0489916	0.0335763	ENSMUSG00000021250/ENSMUSG00000032501/ENSMUSG00000052684/ENSMUSG00000076431	4
GO:0032611	GO:0032611	interleukin-1 beta production	3/84	109/22777	0.00767033	0.0491204	0.0336646	ENSMUSG00000028195/ENSMUSG00000031103/ENSMUSG00000038418	3
GO:0046890	GO:0046890	regulation of lipid biosynthetic process	4/84	211/22777	0.00775457	0.0493885	0.0338483	ENSMUSG00000028195/ENSMUSG00000032487/ENSMUSG00000038418/ENSMUSG00000024042	4
GO:0000132	GO:0000132	establishment of mitotic spindle orientation	2/84	36/22777	0.00780543	0.0493885	0.0338483	ENSMUSG00000022114/ENSMUSG00000037211	2
GO:0010719	GO:0010719	negative regulation of epithelial to mesenchymal transition	2/84	36/22777	0.00780543	0.0493885	0.0338483	ENSMUSG00000022114/ENSMUSG00000037211	2
GO:0046686	GO:0046686	response to cadmium ion	2/84	36/22777	0.00780543	0.0493885	0.0338483	ENSMUSG00000021250/ENSMUSG00000052684	2
GO:0034248	GO:0034248	regulation of amide metabolic process	6/84	470/22777	0.00784583	0.0493885	0.0338483	ENSMUSG00000028195/ENSMUSG00000020423/ENSMUSG00000026360/ENSMUSG00000037573/ENSMUSG00000076431/ENSMUSG00000020893	6
GO:0032890	GO:0032890	regulation of organic acid transport	3/84	110/22777	0.00786469	0.0493885	0.0338483	ENSMUSG00000026360/ENSMUSG00000038530/ENSMUSG00000038894	3
GO:0055013	GO:0055013	cardiac muscle cell development	3/84	110/22777	0.00786469	0.0493885	0.0338483	ENSMUSG00000026360/ENSMUSG00000035283/ENSMUSG00000038530	3
GO:0048562	GO:0048562	embryonic organ morphogenesis	5/84	334/22777	0.00790366	0.0494961	0.0339221	ENSMUSG00000039910/ENSMUSG00000037169/ENSMUSG00000022114/ENSMUSG00000028341/ENSMUSG00000026814	5
GO:0001822	GO:0001822	kidney development	5/84	335/22777	0.00800064	0.0499655	0.0342437	ENSMUSG00000038418/ENSMUSG00000048482/ENSMUSG00000034640/ENSMUSG00000037211/ENSMUSG00000076431	5

## Sheet: Overlap Set GO
	ID	Description	GeneRatio	BgRatio	pvalue	p.adjust	qvalue	geneID	Count
GO:0043409	GO:0043409	negative regulation of MAPK cascade	0.210526	185/22777	6.46E-10	9.06E-07	6.07E-07	ENSMUSG00000026360/ENSMUSG00000024190/ENSMUSG00000019960/ENSMUSG00000034765/ENSMUSG00000026628/ENSMUSG00000031530/ENSMUSG00000003032/ENSMUSG00000020893	8
GO:0035914	GO:0035914	skeletal muscle cell differentiation	0.157895	94/22777	1.04E-08	7.31E-06	4.90E-06	ENSMUSG00000023034/ENSMUSG00000021250/ENSMUSG00000037868/ENSMUSG00000020423/ENSMUSG00000038418/ENSMUSG00000026628	6
GO:0060537	GO:0060537	muscle tissue development	0.236842	500/22777	1.02E-07	4.77E-05	3.19E-05	ENSMUSG00000023034/ENSMUSG00000021250/ENSMUSG00000037868/ENSMUSG00000020423/ENSMUSG00000026360/ENSMUSG00000038418/ENSMUSG00000026628/ENSMUSG00000034640/ENSMUSG00000024042	9
GO:0070373	GO:0070373	negative regulation of ERK1 and ERK2 cascade	0.131579	83/22777	2.60E-07	9.10E-05	6.10E-05	ENSMUSG00000024190/ENSMUSG00000019960/ENSMUSG00000026628/ENSMUSG00000031530/ENSMUSG00000003032	5
GO:0007519	GO:0007519	skeletal muscle tissue development	0.157895	209/22777	1.20E-06	0.000336618	0.00022544	ENSMUSG00000023034/ENSMUSG00000021250/ENSMUSG00000037868/ENSMUSG00000020423/ENSMUSG00000038418/ENSMUSG00000026628	6
GO:0060538	GO:0060538	skeletal muscle organ development	0.157895	222/22777	1.70E-06	0.000398318	0.000266762	ENSMUSG00000023034/ENSMUSG00000021250/ENSMUSG00000037868/ENSMUSG00000020423/ENSMUSG00000038418/ENSMUSG00000026628	6
GO:0061469	GO:0061469	regulation of type B pancreatic cell proliferation	0.0789474	20/22777	4.79E-06	0.000885008	0.000592708	ENSMUSG00000023034/ENSMUSG00000028341/ENSMUSG00000038894	3
GO:0045444	GO:0045444	fat cell differentiation	0.157895	268/22777	5.05E-06	0.000885008	0.000592708	ENSMUSG00000023034/ENSMUSG00000037868/ENSMUSG00000032487/ENSMUSG00000026360/ENSMUSG00000028341/ENSMUSG00000003032	6
GO:0007492	GO:0007492	endoderm development	0.105263	78/22777	8.60E-06	0.00133921	0.000896898	ENSMUSG00000022602/ENSMUSG00000024190/ENSMUSG00000034765/ENSMUSG00000031530	4
GO:0007369	GO:0007369	gastrulation	0.131579	185/22777	1.35E-05	0.00171994	0.00115188	ENSMUSG00000024190/ENSMUSG00000034765/ENSMUSG00000031530/ENSMUSG00000028341/ENSMUSG00000003032	5
GO:0007611	GO:0007611	learning or memory	0.157895	324/22777	1.49E-05	0.00171994	0.00115188	ENSMUSG00000045903/ENSMUSG00000022602/ENSMUSG00000020423/ENSMUSG00000032487/ENSMUSG00000038418/ENSMUSG00000059991	6
GO:0048660	GO:0048660	regulation of smooth muscle cell proliferation	0.131579	191/22777	1.58E-05	0.00171994	0.00115188	ENSMUSG00000032487/ENSMUSG00000038418/ENSMUSG00000032501/ENSMUSG00000028341/ENSMUSG00000003032	5
GO:0070372	GO:0070372	regulation of ERK1 and ERK2 cascade	0.157895	328/22777	1.59E-05	0.00171994	0.00115188	ENSMUSG00000028195/ENSMUSG00000024190/ENSMUSG00000019960/ENSMUSG00000026628/ENSMUSG00000031530/ENSMUSG00000003032	6
GO:0048659	GO:0048659	smooth muscle cell proliferation	0.131579	199/22777	1.92E-05	0.00192498	0.0012892	ENSMUSG00000032487/ENSMUSG00000038418/ENSMUSG00000032501/ENSMUSG00000028341/ENSMUSG00000003032	5
GO:0070371	GO:0070371	ERK1 and ERK2 cascade	0.157895	352/22777	2.37E-05	0.00216749	0.00145161	ENSMUSG00000028195/ENSMUSG00000024190/ENSMUSG00000019960/ENSMUSG00000026628/ENSMUSG00000031530/ENSMUSG00000003032	6
GO:0035335	GO:0035335	peptidyl-tyrosine dephosphorylation	0.0789474	34/22777	2.47E-05	0.00216749	0.00145161	ENSMUSG00000024190/ENSMUSG00000019960/ENSMUSG00000034765	3
GO:0050890	GO:0050890	cognition	0.157895	361/22777	2.74E-05	0.0022558	0.00151075	ENSMUSG00000045903/ENSMUSG00000022602/ENSMUSG00000020423/ENSMUSG00000032487/ENSMUSG00000038418/ENSMUSG00000059991	6
GO:0001704	GO:0001704	formation of primary germ layer	0.105263	107/22777	3.00E-05	0.00234012	0.00156723	ENSMUSG00000024190/ENSMUSG00000034765/ENSMUSG00000031530/ENSMUSG00000028341	4
GO:0007517	GO:0007517	muscle organ development	0.157895	375/22777	3.38E-05	0.00243328	0.00162962	ENSMUSG00000023034/ENSMUSG00000021250/ENSMUSG00000037868/ENSMUSG00000020423/ENSMUSG00000038418/ENSMUSG00000026628	6
GO:0044342	GO:0044342	type B pancreatic cell proliferation	0.0789474	38/22777	3.47E-05	0.00243328	0.00162962	ENSMUSG00000023034/ENSMUSG00000028341/ENSMUSG00000038894	3
GO:0033673	GO:0033673	negative regulation of kinase activity	0.131579	229/22777	3.77E-05	0.00251419	0.0016838	ENSMUSG00000021453/ENSMUSG00000026360/ENSMUSG00000024190/ENSMUSG00000032501/ENSMUSG00000038894	5
GO:1900744	GO:1900744	regulation of p38MAPK cascade	0.0789474	41/22777	4.37E-05	0.00267913	0.00179427	ENSMUSG00000021453/ENSMUSG00000024190/ENSMUSG00000020893	3
GO:0019216	GO:0019216	regulation of lipid metabolic process	0.157895	393/22777	4.40E-05	0.00267913	0.00179427	ENSMUSG00000028195/ENSMUSG00000032487/ENSMUSG00000038418/ENSMUSG00000028341/ENSMUSG00000024042/ENSMUSG00000038894	6
GO:0001706	GO:0001706	endoderm formation	0.0789474	42/22777	4.70E-05	0.00274673	0.00183954	ENSMUSG00000024190/ENSMUSG00000034765/ENSMUSG00000031530	3
GO:0007616	GO:0007616	long-term memory	0.0789474	43/22777	5.05E-05	0.00280097	0.00187587	ENSMUSG00000045903/ENSMUSG00000022602/ENSMUSG00000038418	3
GO:0042326	GO:0042326	negative regulation of phosphorylation	0.157895	405/22777	5.19E-05	0.00280097	0.00187587	ENSMUSG00000021453/ENSMUSG00000026360/ENSMUSG00000024190/ENSMUSG00000019960/ENSMUSG00000032501/ENSMUSG00000038894	6
GO:0090257	GO:0090257	regulation of muscle system process	0.131579	261/22777	7.01E-05	0.00352268	0.00235921	ENSMUSG00000023034/ENSMUSG00000032487/ENSMUSG00000026360/ENSMUSG00000028341/ENSMUSG00000003032	5
GO:0045923	GO:0045923	positive regulation of fatty acid metabolic process	0.0789474	48/22777	7.04E-05	0.00352268	0.00235921	ENSMUSG00000032487/ENSMUSG00000028341/ENSMUSG00000038894	3
GO:0051348	GO:0051348	negative regulation of transferase activity	0.131579	268/22777	7.94E-05	0.00383739	0.00256998	ENSMUSG00000021453/ENSMUSG00000026360/ENSMUSG00000024190/ENSMUSG00000032501/ENSMUSG00000038894	5
GO:0038066	GO:0038066	p38MAPK cascade	0.0789474	51/22777	8.44E-05	0.00384932	0.00257797	ENSMUSG00000021453/ENSMUSG00000024190/ENSMUSG00000020893	3
GO:0033002	GO:0033002	muscle cell proliferation	0.131579	272/22777	8.51E-05	0.00384932	0.00257797	ENSMUSG00000032487/ENSMUSG00000038418/ENSMUSG00000032501/ENSMUSG00000028341/ENSMUSG00000003032	5
GO:1902895	GO:1902895	positive regulation of miRNA transcription	0.0789474	53/22777	9.47E-05	0.00415082	0.00277989	ENSMUSG00000021250/ENSMUSG00000038418/ENSMUSG00000003032	3
GO:0002042	GO:0002042	cell migration involved in sprouting angiogenesis	0.0789474	55/22777	0.000105857	0.00424819	0.0028451	ENSMUSG00000023034/ENSMUSG00000032487/ENSMUSG00000003032	3
GO:0010563	GO:0010563	negative regulation of phosphorus metabolic process	0.157895	461/22777	0.000106053	0.00424819	0.0028451	ENSMUSG00000021453/ENSMUSG00000026360/ENSMUSG00000024190/ENSMUSG00000019960/ENSMUSG00000032501/ENSMUSG00000038894	6
GO:0045936	GO:0045936	negative regulation of phosphate metabolic process	0.157895	461/22777	0.000106053	0.00424819	0.0028451	ENSMUSG00000021453/ENSMUSG00000026360/ENSMUSG00000024190/ENSMUSG00000019960/ENSMUSG00000032501/ENSMUSG00000038894	6
GO:2000630	GO:2000630	positive regulation of miRNA metabolic process	0.0789474	59/22777	0.00013057	0.00508497	0.00340551	ENSMUSG00000021250/ENSMUSG00000038418/ENSMUSG00000003032	3
GO:0010565	GO:0010565	regulation of cellular ketone metabolic process	0.105263	160/22777	0.000143704	0.0054452	0.00364676	ENSMUSG00000032487/ENSMUSG00000038418/ENSMUSG00000028341/ENSMUSG00000038894	4
GO:0007613	GO:0007613	memory	0.105263	162/22777	0.000150736	0.00556135	0.00372455	ENSMUSG00000045903/ENSMUSG00000022602/ENSMUSG00000032487/ENSMUSG00000038418	4
GO:0007622	GO:0007622	rhythmic behavior	0.0789474	69/22777	0.00020803	0.0074784	0.00500843	ENSMUSG00000037868/ENSMUSG00000038418/ENSMUSG00000038550	3
GO:1902893	GO:1902893	regulation of miRNA transcription	0.0789474	73/22777	0.000245815	0.00854243	0.00572103	ENSMUSG00000021250/ENSMUSG00000038418/ENSMUSG00000003032	3
GO:0045834	GO:0045834	positive regulation of lipid metabolic process	0.105263	185/22777	0.000250589	0.00854243	0.00572103	ENSMUSG00000028195/ENSMUSG00000032487/ENSMUSG00000028341/ENSMUSG00000038894	4
GO:0032922	GO:0032922	circadian regulation of gene expression	0.0789474	74/22777	0.000255907	0.00854243	0.00572103	ENSMUSG00000038418/ENSMUSG00000038550/ENSMUSG00000020893	3
GO:0061614	GO:0061614	miRNA transcription	0.0789474	75/22777	0.000266264	0.00868143	0.00581413	ENSMUSG00000021250/ENSMUSG00000038418/ENSMUSG00000003032	3
GO:0007612	GO:0007612	learning	0.105263	190/22777	0.000277381	0.00883838	0.00591924	ENSMUSG00000045903/ENSMUSG00000020423/ENSMUSG00000032487/ENSMUSG00000059991	4
GO:0001659	GO:0001659	temperature homeostasis	0.105263	192/22777	0.000288654	0.00884805	0.00592572	ENSMUSG00000021453/ENSMUSG00000032487/ENSMUSG00000038418/ENSMUSG00000049649	4
GO:0001933	GO:0001933	negative regulation of protein phosphorylation	0.131579	354/22777	0.000290307	0.00884805	0.00592572	ENSMUSG00000021453/ENSMUSG00000026360/ENSMUSG00000024190/ENSMUSG00000019960/ENSMUSG00000032501	5
GO:1902075	GO:1902075	cellular response to salt	0.105263	197/22777	0.000318272	0.00936037	0.00626883	ENSMUSG00000021250/ENSMUSG00000052837/ENSMUSG00000003545/ENSMUSG00000038418	4
GO:0035970	GO:0035970	peptidyl-threonine dephosphorylation	0.0526316	16/22777	0.000320469	0.00936037	0.00626883	ENSMUSG00000024190/ENSMUSG00000034765	2
GO:0043154	GO:0043154	negative regulation of cysteine-type endopeptidase activity involved in apoptotic process	0.0789474	81/22777	0.00033412	0.00936873	0.00627442	ENSMUSG00000023034/ENSMUSG00000032487/ENSMUSG00000003032	3
GO:0071277	GO:0071277	cellular response to calcium ion	0.0789474	81/22777	0.00033412	0.00936873	0.00627442	ENSMUSG00000021250/ENSMUSG00000052837/ENSMUSG00000003545	3
GO:0071498	GO:0071498	cellular response to fluid shear stress	0.0526316	17/22777	0.000362816	0.00997389	0.00667971	ENSMUSG00000032487/ENSMUSG00000003032	2
GO:0006469	GO:0006469	negative regulation of protein kinase activity	0.105263	205/22777	0.00037011	0.00997875	0.00668296	ENSMUSG00000021453/ENSMUSG00000026360/ENSMUSG00000024190/ENSMUSG00000032501	4
GO:0062012	GO:0062012	regulation of small molecule metabolic process	0.131579	377/22777	0.000387462	0.0102495	0.00686428	ENSMUSG00000032487/ENSMUSG00000038418/ENSMUSG00000028341/ENSMUSG00000024042/ENSMUSG00000038894	5
GO:0043281	GO:0043281	regulation of cysteine-type endopeptidase activity involved in apoptotic process	0.105263	210/22777	0.000405426	0.0103083	0.00690369	ENSMUSG00000028195/ENSMUSG00000023034/ENSMUSG00000032487/ENSMUSG00000003032	4
GO:0046890	GO:0046890	regulation of lipid biosynthetic process	0.105263	211/22777	0.000412769	0.0103083	0.00690369	ENSMUSG00000028195/ENSMUSG00000032487/ENSMUSG00000038418/ENSMUSG00000024042	4
GO:2000628	GO:2000628	regulation of miRNA metabolic process	0.0789474	88/22777	0.000426292	0.0103083	0.00690369	ENSMUSG00000021250/ENSMUSG00000038418/ENSMUSG00000003032	3
GO:0043434	GO:0043434	response to peptide hormone	0.131579	385/22777	0.00042645	0.0103083	0.00690369	ENSMUSG00000023034/ENSMUSG00000037868/ENSMUSG00000038418/ENSMUSG00000028341/ENSMUSG00000038894	5
GO:0048167	GO:0048167	regulation of synaptic plasticity	0.131579	385/22777	0.00042645	0.0103083	0.00690369	ENSMUSG00000045903/ENSMUSG00000065537/ENSMUSG00000022602/ENSMUSG00000032487/ENSMUSG00000038418	5
GO:0045986	GO:0045986	negative regulation of smooth muscle contraction	0.0526316	20/22777	0.000505277	0.0120068	0.00804117	ENSMUSG00000032487/ENSMUSG00000026360	2
GO:0007623	GO:0007623	circadian rhythm	0.105263	226/22777	0.000534662	0.0124933	0.00836699	ENSMUSG00000038418/ENSMUSG00000038550/ENSMUSG00000024042/ENSMUSG00000020893	4
GO:0045475	GO:0045475	locomotor rhythm	0.0526316	22/22777	0.000613019	0.0137758	0.0092259	ENSMUSG00000038418/ENSMUSG00000038550	2
GO:0046321	GO:0046321	positive regulation of fatty acid oxidation	0.0526316	22/22777	0.000613019	0.0137758	0.0092259	ENSMUSG00000028341/ENSMUSG00000038894	2
GO:0050679	GO:0050679	positive regulation of epithelial cell proliferation	0.105263	235/22777	0.000619025	0.0137758	0.0092259	ENSMUSG00000023034/ENSMUSG00000037169/ENSMUSG00000028341/ENSMUSG00000038894	4
GO:2000117	GO:2000117	negative regulation of cysteine-type endopeptidase activity	0.0789474	101/22777	0.00063779	0.0139427	0.00933772	ENSMUSG00000023034/ENSMUSG00000032487/ENSMUSG00000003032	3
GO:0010586	GO:0010586	miRNA metabolic process	0.0789474	102/22777	0.000656362	0.0139427	0.00933772	ENSMUSG00000021250/ENSMUSG00000038418/ENSMUSG00000003032	3
GO:0014910	GO:0014910	regulation of smooth muscle cell migration	0.0789474	102/22777	0.000656362	0.0139427	0.00933772	ENSMUSG00000038418/ENSMUSG00000032501/ENSMUSG00000028341	3
GO:0043502	GO:0043502	regulation of muscle adaptation	0.0789474	103/22777	0.000675277	0.0140472	0.00940769	ENSMUSG00000026360/ENSMUSG00000028341/ENSMUSG00000003032	3
GO:0051403	GO:0051403	stress-activated MAPK cascade	0.105263	242/22777	0.000690879	0.0140472	0.00940769	ENSMUSG00000021453/ENSMUSG00000024190/ENSMUSG00000032501/ENSMUSG00000020893	4
GO:0009913	GO:0009913	epidermal cell differentiation	0.105263	244/22777	0.000712451	0.0140472	0.00940769	ENSMUSG00000032487/ENSMUSG00000037169/ENSMUSG00000029135/ENSMUSG00000003032	4
GO:0042180	GO:0042180	cellular ketone metabolic process	0.105263	244/22777	0.000712451	0.0140472	0.00940769	ENSMUSG00000032487/ENSMUSG00000038418/ENSMUSG00000028341/ENSMUSG00000038894	4
GO:0006470	GO:0006470	protein dephosphorylation	0.105263	245/22777	0.000723414	0.0140472	0.00940769	ENSMUSG00000024190/ENSMUSG00000019960/ENSMUSG00000034765/ENSMUSG00000031530	4
GO:0034405	GO:0034405	response to fluid shear stress	0.0526316	24/22777	0.000730899	0.0140472	0.00940769	ENSMUSG00000032487/ENSMUSG00000003032	2
GO:0071241	GO:0071241	cellular response to inorganic substance	0.105263	246/22777	0.000734496	0.0140472	0.00940769	ENSMUSG00000065537/ENSMUSG00000021250/ENSMUSG00000052837/ENSMUSG00000003545	4
GO:0003012	GO:0003012	muscle system process	0.131579	435/22777	0.000741435	0.0140472	0.00940769	ENSMUSG00000023034/ENSMUSG00000032487/ENSMUSG00000026360/ENSMUSG00000028341/ENSMUSG00000003032	5
GO:0019217	GO:0019217	regulation of fatty acid metabolic process	0.0789474	108/22777	0.000775075	0.0142648	0.00955343	ENSMUSG00000032487/ENSMUSG00000028341/ENSMUSG00000038894	3
GO:2000116	GO:2000116	regulation of cysteine-type endopeptidase activity	0.105263	250/22777	0.000780031	0.0142648	0.00955343	ENSMUSG00000028195/ENSMUSG00000023034/ENSMUSG00000032487/ENSMUSG00000003032	4
GO:0043153	GO:0043153	entrainment of circadian clock by photoperiod	0.0526316	25/22777	0.00079362	0.0142648	0.00955343	ENSMUSG00000024042/ENSMUSG00000020893	2
GO:0046697	GO:0046697	decidualization	0.0526316	25/22777	0.00079362	0.0142648	0.00955343	ENSMUSG00000052837/ENSMUSG00000032487	2
GO:0031098	GO:0031098	stress-activated protein kinase signaling cascade	0.105263	254/22777	0.000827532	0.0145356	0.0097348	ENSMUSG00000021453/ENSMUSG00000024190/ENSMUSG00000032501/ENSMUSG00000020893	4
GO:1901652	GO:1901652	response to peptide	0.131579	446/22777	0.000829423	0.0145356	0.0097348	ENSMUSG00000023034/ENSMUSG00000037868/ENSMUSG00000038418/ENSMUSG00000028341/ENSMUSG00000038894	5
GO:0009648	GO:0009648	photoperiodism	0.0526316	26/22777	0.000858851	0.0147622	0.00988652	ENSMUSG00000024042/ENSMUSG00000020893	2
GO:0014909	GO:0014909	smooth muscle cell migration	0.0789474	113/22777	0.000883806	0.0147622	0.00988652	ENSMUSG00000038418/ENSMUSG00000032501/ENSMUSG00000028341	3
GO:0032642	GO:0032642	regulation of chemokine production	0.0789474	113/22777	0.000883806	0.0147622	0.00988652	ENSMUSG00000028195/ENSMUSG00000038418/ENSMUSG00000003032	3
GO:0048661	GO:0048661	positive regulation of smooth muscle cell proliferation	0.0789474	114/22777	0.000906651	0.0147622	0.00988652	ENSMUSG00000032487/ENSMUSG00000038418/ENSMUSG00000028341	3
GO:0009649	GO:0009649	entrainment of circadian clock	0.0526316	27/22777	0.000926584	0.0147622	0.00988652	ENSMUSG00000024042/ENSMUSG00000020893	2
GO:0060716	GO:0060716	labyrinthine layer blood vessel development	0.0526316	27/22777	0.000926584	0.0147622	0.00988652	ENSMUSG00000028195/ENSMUSG00000052837	2
GO:0072567	GO:0072567	chemokine (C-X-C motif) ligand 2 production	0.0526316	27/22777	0.000926584	0.0147622	0.00988652	ENSMUSG00000028195/ENSMUSG00000003032	2
GO:2000341	GO:2000341	regulation of chemokine (C-X-C motif) ligand 2 production	0.0526316	27/22777	0.000926584	0.0147622	0.00988652	ENSMUSG00000028195/ENSMUSG00000003032	2
GO:0032602	GO:0032602	chemokine production	0.0789474	122/22777	0.00110301	0.0173755	0.0116367	ENSMUSG00000028195/ENSMUSG00000038418/ENSMUSG00000003032	3
GO:0032891	GO:0032891	negative regulation of organic acid transport	0.0526316	30/22777	0.00114471	0.0176361	0.0118113	ENSMUSG00000026360/ENSMUSG00000038894	2
GO:0045932	GO:0045932	negative regulation of muscle contraction	0.0526316	30/22777	0.00114471	0.0176361	0.0118113	ENSMUSG00000032487/ENSMUSG00000026360	2
GO:0043534	GO:0043534	blood vessel endothelial cell migration	0.0789474	125/22777	0.00118303	0.0180283	0.0120739	ENSMUSG00000023034/ENSMUSG00000032487/ENSMUSG00000003032	3
GO:0014812	GO:0014812	muscle cell migration	0.0789474	128/22777	0.00126662	0.0190947	0.0127881	ENSMUSG00000038418/ENSMUSG00000032501/ENSMUSG00000028341	3
GO:0002040	GO:0002040	sprouting angiogenesis	0.0789474	129/22777	0.00129529	0.0190975	0.01279	ENSMUSG00000023034/ENSMUSG00000032487/ENSMUSG00000003032	3
GO:0043500	GO:0043500	muscle adaptation	0.0789474	129/22777	0.00129529	0.0190975	0.01279	ENSMUSG00000026360/ENSMUSG00000028341/ENSMUSG00000003032	3
GO:2000112	GO:2000112	regulation of cellular macromolecule biosynthetic process	0.131579	494/22777	0.00130767	0.0190975	0.01279	ENSMUSG00000020423/ENSMUSG00000026360/ENSMUSG00000003032/ENSMUSG00000020893/ENSMUSG00000038894	5
GO:0002053	GO:0002053	positive regulation of mesenchymal cell proliferation	0.0526316	33/22777	0.00138507	0.0200193	0.0134073	ENSMUSG00000037169/ENSMUSG00000038894	2
GO:0051592	GO:0051592	response to calcium ion	0.0789474	137/22777	0.00153948	0.022024	0.0147499	ENSMUSG00000021250/ENSMUSG00000052837/ENSMUSG00000003545	3
GO:0001893	GO:0001893	maternal placenta development	0.0526316	36/22777	0.00164744	0.0233304	0.0156248	ENSMUSG00000052837/ENSMUSG00000032487	2
GO:0033687	GO:0033687	osteoblast proliferation	0.0526316	37/22777	0.00173975	0.0243913	0.0163353	ENSMUSG00000028195/ENSMUSG00000052837	2
GO:0048511	GO:0048511	rhythmic process	0.105263	315/22777	0.00182884	0.0253865	0.0170019	ENSMUSG00000038418/ENSMUSG00000038550/ENSMUSG00000024042/ENSMUSG00000020893	4
GO:0060674	GO:0060674	placenta blood vessel development	0.0526316	39/22777	0.0019316	0.0262923	0.0176085	ENSMUSG00000028195/ENSMUSG00000052837	2
GO:0090049	GO:0090049	regulation of cell migration involved in sprouting angiogenesis	0.0526316	39/22777	0.0019316	0.0262923	0.0176085	ENSMUSG00000032487/ENSMUSG00000003032	2
GO:0010631	GO:0010631	epithelial cell migration	0.105263	326/22777	0.00207208	0.0279332	0.0187074	ENSMUSG00000023034/ENSMUSG00000032487/ENSMUSG00000003032/ENSMUSG00000038894	4
GO:0090132	GO:0090132	epithelium migration	0.105263	328/22777	0.0021186	0.0282126	0.0188945	ENSMUSG00000023034/ENSMUSG00000032487/ENSMUSG00000003032/ENSMUSG00000038894	4
GO:0010464	GO:0010464	regulation of mesenchymal cell proliferation	0.0526316	41/22777	0.00213305	0.0282126	0.0188945	ENSMUSG00000037169/ENSMUSG00000038894	2
GO:0090130	GO:0090130	tissue migration	0.105263	330/22777	0.00216583	0.0283784	0.0190056	ENSMUSG00000023034/ENSMUSG00000032487/ENSMUSG00000003032/ENSMUSG00000038894	4
GO:0043618	GO:0043618	regulation of transcription from RNA polymerase II promoter in response to stress	0.0526316	42/22777	0.00223735	0.0290441	0.0194514	ENSMUSG00000038418/ENSMUSG00000026628	2
GO:1902074	GO:1902074	response to salt	0.105263	340/22777	0.00241299	0.0310369	0.020786	ENSMUSG00000021250/ENSMUSG00000052837/ENSMUSG00000003545/ENSMUSG00000038418	4
GO:0016925	GO:0016925	protein sumoylation	0.0526316	44/22777	0.00245307	0.0312655	0.0209391	ENSMUSG00000037868/ENSMUSG00000038418	2
GO:0016311	GO:0016311	dephosphorylation	0.105263	344/22777	0.0025171	0.0317925	0.0212921	ENSMUSG00000024190/ENSMUSG00000019960/ENSMUSG00000034765/ENSMUSG00000031530	4
GO:0046320	GO:0046320	regulation of fatty acid oxidation	0.0526316	45/22777	0.00256447	0.0321017	0.0214992	ENSMUSG00000028341/ENSMUSG00000038894	2
GO:1903524	GO:1903524	positive regulation of blood circulation	0.0526316	46/22777	0.00267823	0.033229	0.0222541	ENSMUSG00000026360/ENSMUSG00000034765	2
GO:0006937	GO:0006937	regulation of muscle contraction	0.0789474	168/22777	0.00275099	0.0334841	0.022425	ENSMUSG00000023034/ENSMUSG00000032487/ENSMUSG00000026360	3
GO:0032873	GO:0032873	negative regulation of stress-activated MAPK cascade	0.0526316	47/22777	0.00279432	0.0334841	0.022425	ENSMUSG00000024190/ENSMUSG00000020893	2
GO:0043620	GO:0043620	regulation of DNA-templated transcription in response to stress	0.0526316	47/22777	0.00279432	0.0334841	0.022425	ENSMUSG00000038418/ENSMUSG00000026628	2
GO:0070303	GO:0070303	negative regulation of stress-activated protein kinase signaling cascade	0.0526316	47/22777	0.00279432	0.0334841	0.022425	ENSMUSG00000024190/ENSMUSG00000020893	2
GO:0043433	GO:0043433	negative regulation of DNA-binding transcription factor activity	0.0789474	173/22777	0.00298841	0.0355064	0.0237793	ENSMUSG00000032501/ENSMUSG00000003032/ENSMUSG00000024042	3
GO:0045429	GO:0045429	positive regulation of nitric oxide biosynthetic process	0.0526316	49/22777	0.00303352	0.0357395	0.0239354	ENSMUSG00000032487/ENSMUSG00000003032	2
GO:0071248	GO:0071248	cellular response to metal ion	0.0789474	176/22777	0.00313674	0.0363144	0.0243204	ENSMUSG00000021250/ENSMUSG00000052837/ENSMUSG00000003545	3
GO:0052548	GO:0052548	regulation of endopeptidase activity	0.105263	367/22777	0.00317644	0.0363144	0.0243204	ENSMUSG00000028195/ENSMUSG00000023034/ENSMUSG00000032487/ENSMUSG00000003032	4
GO:0051346	GO:0051346	negative regulation of hydrolase activity	0.105263	368/22777	0.00320754	0.0363144	0.0243204	ENSMUSG00000023034/ENSMUSG00000032487/ENSMUSG00000026360/ENSMUSG00000003032	4
GO:0007254	GO:0007254	JNK cascade	0.0789474	178/22777	0.0032381	0.0363144	0.0243204	ENSMUSG00000021453/ENSMUSG00000032501/ENSMUSG00000020893	3
GO:0060135	GO:0060135	maternal process involved in female pregnancy	0.0526316	51/22777	0.003282	0.0363144	0.0243204	ENSMUSG00000052837/ENSMUSG00000032487	2
GO:1904407	GO:1904407	positive regulation of nitric oxide metabolic process	0.0526316	51/22777	0.003282	0.0363144	0.0243204	ENSMUSG00000032487/ENSMUSG00000003032	2
GO:0035296	GO:0035296	regulation of tube diameter	0.0789474	179/22777	0.00328953	0.0363144	0.0243204	ENSMUSG00000032487/ENSMUSG00000026360/ENSMUSG00000034765	3
GO:0097746	GO:0097746	blood vessel diameter maintenance	0.0789474	179/22777	0.00328953	0.0363144	0.0243204	ENSMUSG00000032487/ENSMUSG00000026360/ENSMUSG00000034765	3
GO:0035150	GO:0035150	regulation of tube size	0.0789474	180/22777	0.00334146	0.0365994	0.0245114	ENSMUSG00000032487/ENSMUSG00000026360/ENSMUSG00000034765	3
GO:0062013	GO:0062013	positive regulation of small molecule metabolic process	0.0789474	182/22777	0.00344683	0.0374609	0.0250883	ENSMUSG00000032487/ENSMUSG00000028341/ENSMUSG00000038894	3
GO:0001890	GO:0001890	placenta development	0.0789474	184/22777	0.00355421	0.0383308	0.0256709	ENSMUSG00000028195/ENSMUSG00000052837/ENSMUSG00000032487	3
GO:0010828	GO:0010828	positive regulation of glucose transmembrane transport	0.0526316	54/22777	0.00367199	0.0392987	0.0263191	ENSMUSG00000028341/ENSMUSG00000038894	2
GO:0045786	GO:0045786	negative regulation of cell cycle	0.105263	384/22777	0.00373379	0.0396574	0.0265593	ENSMUSG00000023034/ENSMUSG00000020423/ENSMUSG00000032487/ENSMUSG00000003032	4
GO:0010463	GO:0010463	mesenchymal cell proliferation	0.0526316	55/22777	0.00380656	0.0398268	0.0266728	ENSMUSG00000037169/ENSMUSG00000038894	2
GO:0045933	GO:0045933	positive regulation of muscle contraction	0.0526316	55/22777	0.00380656	0.0398268	0.0266728	ENSMUSG00000032487/ENSMUSG00000026360	2
GO:0008544	GO:0008544	epidermis development	0.105263	388/22777	0.003874	0.0402322	0.0269443	ENSMUSG00000032487/ENSMUSG00000037169/ENSMUSG00000029135/ENSMUSG00000003032	4
GO:0010951	GO:0010951	negative regulation of endopeptidase activity	0.0789474	192/22777	0.00400422	0.0412788	0.0276452	ENSMUSG00000023034/ENSMUSG00000032487/ENSMUSG00000003032	3
GO:0043405	GO:0043405	regulation of MAP kinase activity	0.0789474	199/22777	0.00442525	0.0452861	0.030329	ENSMUSG00000026360/ENSMUSG00000024190/ENSMUSG00000032501	3
GO:0009749	GO:0009749	response to glucose	0.0789474	200/22777	0.00448751	0.0454889	0.0304648	ENSMUSG00000038418/ENSMUSG00000035828/ENSMUSG00000038894	3
GO:1901214	GO:1901214	regulation of neuron death	0.105263	405/22777	0.00450996	0.0454889	0.0304648	ENSMUSG00000021250/ENSMUSG00000020423/ENSMUSG00000038418/ENSMUSG00000028341	4
GO:0032872	GO:0032872	regulation of stress-activated MAPK cascade	0.0789474	202/22777	0.00461362	0.0461818	0.0309289	ENSMUSG00000021453/ENSMUSG00000024190/ENSMUSG00000020893	3
GO:0043407	GO:0043407	negative regulation of MAP kinase activity	0.0526316	61/22777	0.00466149	0.0461818	0.0309289	ENSMUSG00000026360/ENSMUSG00000024190	2
GO:0009746	GO:0009746	response to hexose	0.0789474	203/22777	0.00467747	0.0461818	0.0309289	ENSMUSG00000038418/ENSMUSG00000035828/ENSMUSG00000038894	3
GO:0070302	GO:0070302	regulation of stress-activated protein kinase signaling cascade	0.0789474	205/22777	0.00480679	0.0468485	0.0313754	ENSMUSG00000021453/ENSMUSG00000024190/ENSMUSG00000020893	3
GO:0060711	GO:0060711	labyrinthine layer development	0.0526316	62/22777	0.00481183	0.0468485	0.0313754	ENSMUSG00000028195/ENSMUSG00000052837	2
GO:0034284	GO:0034284	response to monosaccharide	0.0789474	206/22777	0.00487225	0.0471097	0.0315503	ENSMUSG00000038418/ENSMUSG00000035828/ENSMUSG00000038894	3
GO:0010517	GO:0010517	regulation of phospholipase activity	0.0526316	63/22777	0.00496439	0.0476717	0.0319267	ENSMUSG00000028195/ENSMUSG00000026360	2
GO:0050873	GO:0050873	brown fat cell differentiation	0.0526316	64/22777	0.00511916	0.0488236	0.0326981	ENSMUSG00000032487/ENSMUSG00000026360	2
GO:0014911	GO:0014911	positive regulation of smooth muscle cell migration	0.0526316	65/22777	0.00527614	0.0495418	0.0331791	ENSMUSG00000038418/ENSMUSG00000028341	2
GO:0048008	GO:0048008	platelet-derived growth factor receptor signaling pathway	0.0526316	65/22777	0.00527614	0.0495418	0.0331791	ENSMUSG00000034640/ENSMUSG00000028341	2
GO:0050678	GO:0050678	regulation of epithelial cell proliferation	0.105263	424/22777	0.00530047	0.0495418	0.0331791	ENSMUSG00000023034/ENSMUSG00000037169/ENSMUSG00000028341/ENSMUSG00000038894	4
GO:0001503	GO:0001503	ossification	0.105263	425/22777	0.00534449	0.0496224	0.0332331	ENSMUSG00000028195/ENSMUSG00000037868/ENSMUSG00000052837/ENSMUSG00000032487	4
